# Supplementary material for: N-Ethyl-2-[1-(2-hy­droxy-4-methyl­phen­yl)ethyl­idene]hydrazinecarbo­thio­amide
Source: Acta Crystallogr Sect E Struct Rep Online. 2014 May 31;70(Pt 6):o735. doi: 10.1107/S1600536814012203 (PMC4051077; doi:10.1107/S1600536814012203)
Supplement: Supplementary file 1 [file e-70-0o735-sup1.cif]

##############################################################################
#                                                                            #
# This CIF contains the data in a paper accepted for publication in          #
# Acta Crystallographica Section E. It conforms to the requirements of       #
# Notes for Authors for Acta Crystallographica Section E, and has been       #
# peer reviewed under the auspices of the IUCr Commission on Journals.       #
#                                                                            #
# Full details of the Crystallographic Information File format               #
# are given in the paper "The Crystallographic Information File (CIF):       #
# a New Standard Archive File for Crystallography" by S. R. Hall, F. H.      #
# Allen and I. D. Brown [Acta Cryst. (1991), A47, 655-685].                  #
#                                                                            #
# The current version of the core CIF dictionary is obtainable from          #
# ftp://ftp.iucr.org/pub/cif_core.dic.                                       #
#                                                                            #
# Software is freely available for graphical display of the structure(s)     #
# in this CIF. For information consult the CIF software page                 #
# http://www.iucr.org/resources/cif/software.                                #
#                                                                            #
# This file may be used for bona fide research purposes within the           #
# scientific community so long as proper attribution is given to the journal # 
# article from which it was obtained.                                        #
#                                                                            #
##############################################################################
data_I
_database_code_depnum_ccdc_archive 'CCDC 1005355'
_audit_creation_method
;
  Olex2 1.2
  (compiled Apr 23 2013 17:54:37, GUI svn.r4466)
;
_journal_date_recd_electronic     2014-05-20
_journal_date_accepted     2014-05-26
_journal_name_full     'Acta Crystallographica, Section E'
_journal_year     2014
_journal_volume     70
_journal_issue      6
_journal_page_first     o735
_journal_page_last     o735
_journal_paper_category     QO
_journal_paper_doi     10.1107/S1600536814012203
_journal_coeditor_code     FJ2676
_publ_contact_author_name     'Jasinski, Jerry P.'
_publ_contact_author_address
;
Department of Chemistry
Keene State College
229 Main Street
Keene, New Hampshire 03435, USA
;
_publ_contact_author_email     jjasinski@keene.edu
_publ_contact_author_fax     ?
_publ_contact_author_phone     '603 358-2563'
_publ_section_title
;\
<i>N</i>-Ethyl-2-[1-(2-hydroxy-4-methylphenyl)ethylidene]\
hydrazinecarbothioamide
;
loop_
    _publ_author_name
    _publ_author_address
    'Anderson, Brian J.'
;
Department of Chemistry
Keene State College
229 Main Street
Keene, NH 03435-2001, USA
;
    'Hall, Jeffrey R.'
;
Department of Chemistry
Keene State College
229 Main Street
Keene, NH 03435-2001, USA
;
    'Jasinski, Jerry P.'
;
Department of Chemistry
Keene State College
229 Main Street
Keene, NH 03435-2001, USA
;
_chemical_name_systematic
;\
<i>N</i>-Ethyl-2-[1-(2-hydroxy-4-\
methylphenyl)ethylidene]hydrazinecarbothioamide
;
_chemical_name_common
;
;
_chemical_formula_moiety     'C12 H17 N3 O S'
_chemical_formula_sum     'C12 H17 N3 O S'
_chemical_formula_weight     251.34
_chemical_melting_point     ?
_shelx_space_group_comment
;
The symmetry employed for this shelxl refinement is uniquely defined
by the following loop, which should always be used as a source of
symmetry information in preference to the above space-group names.
They are only intended as comments.
;
_space_group_crystal_system     triclinic
_space_group_name_H-M_alt     'P -1'
_space_group_name_Hall     '-P 1'
loop_
    _space_group_symop_operation_xyz
    'x, y, z'
    '-x, -y, -z'
_cell_length_a     7.4253(4)
_cell_length_b     8.7713(4)
_cell_length_c     20.7093(11)
_cell_angle_alpha     96.238(4)
_cell_angle_beta     94.400(5)
_cell_angle_gamma     100.177(4)
_cell_volume     1313.35(12)
_cell_formula_units_Z     4
_cell_measurement_reflns_used     4160
_cell_measurement_theta_min     3.5970
_cell_measurement_theta_max     32.3130
_cell_measurement_temperature     173(2)
_exptl_crystal_description     irregular
_exptl_crystal_colour     colourless
_exptl_crystal_size_max     0.28
_exptl_crystal_size_mid     0.24
_exptl_crystal_size_min     0.12
_exptl_crystal_density_diffrn     1.271
_exptl_crystal_density_meas     ?
_exptl_crystal_density_method     ?
_exptl_crystal_F_000     536
_exptl_absorpt_coefficient_mu     0.235
_exptl_absorpt_correction_type     multi-scan
_exptl_absorpt_process_details
;
(CrysAlis PRO and CrysAlis RED; Agilent, 2012)
;
_shelx_estimated_absorpt_T_min     ?
_shelx_estimated_absorpt_T_max     ?
_exptl_absorpt_correction_T_min     0.69306
_exptl_absorpt_correction_T_max     1.00000
_exptl_special_details     ?
_diffrn_ambient_temperature     173(2)
_diffrn_radiation_type     MoK\a
_diffrn_radiation_wavelength     0.71073
_diffrn_radiation_monochromator     graphite
_diffrn_measurement_device_type     'Agilent Eos Gemini'
_diffrn_measurement_device     'four-circle diffractometer'
_diffrn_measurement_method     '\w scans'
_diffrn_detector_area_resol_mean     16.0416
_diffrn_reflns_number     17011
_diffrn_reflns_av_R_equivalents     0.0381
_diffrn_reflns_theta_min     3.062
_diffrn_reflns_theta_max     32.863
_diffrn_reflns_theta_full     26.000
_diffrn_measured_fraction_theta_max     0.887
_diffrn_measured_fraction_theta_full     0.994
_diffrn_reflns_limit_h_min     -11
_diffrn_reflns_limit_h_max     11
_diffrn_reflns_limit_k_min     -12
_diffrn_reflns_limit_k_max     13
_diffrn_reflns_limit_l_min     -26
_diffrn_reflns_limit_l_max     30
_refine_special_details     ?
_reflns_number_total     8692
_reflns_number_gt     5875
_reflns_threshold_expression     I>2\s(I)
_refine_ls_structure_factor_coef     Fsqd
_refine_ls_matrix_type     full
_refine_ls_R_factor_all     0.1049
_refine_ls_R_factor_gt     0.0704
_refine_ls_wR_factor_gt     0.1809
_refine_ls_wR_factor_ref     0.2044
_refine_ls_goodness_of_fit_ref     1.091
_refine_ls_restrained_S_all     1.091
_refine_ls_number_reflns     8692
_refine_ls_number_parameters     315
_refine_ls_number_restraints     0
_refine_ls_hydrogen_treatment     constr
_refine_ls_weighting_scheme     calc
_refine_ls_weighting_details
;
 w=1/[\s^2^(Fo^2^)+(0.0861P)^2^+0.5803P]
 where P=(Fo^2^+2Fc^2^)/3
;
_atom_sites_solution_hydrogens     geom
_atom_sites_solution_primary     direct
_atom_sites_solution_secondary     ?
_refine_ls_shift/su_max     0.002
_refine_ls_shift/su_mean     0.000
_refine_diff_density_max     0.664
_refine_diff_density_min     -0.376
_refine_ls_extinction_method     none
_refine_ls_extinction_coef     .
loop_
    _atom_type_symbol
    _atom_type_description
    _atom_type_scat_dispersion_real
    _atom_type_scat_dispersion_imag
    _atom_type_scat_source
    'C' 'C' 0.0033 0.0016
                         'International Tables Vol C Tables 4.2.6.8 and 6.1.1.4'
    'H' 'H' 0.0000 0.0000
                         'International Tables Vol C Tables 4.2.6.8 and 6.1.1.4'
    'N' 'N' 0.0061 0.0033
                         'International Tables Vol C Tables 4.2.6.8 and 6.1.1.4'
    'S' 'S' 0.1246 0.1234
                         'International Tables Vol C Tables 4.2.6.8 and 6.1.1.4'
    'O' 'O' 0.0106 0.0060
                         'International Tables Vol C Tables 4.2.6.8 and 6.1.1.4'
_computing_data_collection     'CrysAlis PRO (Agilent, 2012)'
_computing_cell_refinement     'CrysAlis PRO (Agilent, 2012)'
_computing_data_reduction     'CrysAlis RED (Agilent, 2012)'
_computing_structure_solution
;
SUPERFLIP (Palatinus & Chapuis, 2007; Palatinus & van der Lee,
2008;
Palatinus <i>et al.</i>, 2012).
;
_computing_structure_refinement     'SHELXL2012 (Sheldrick, 2008)'
_computing_molecular_graphics     'OLEX2 (Dolomanov <i>et al.</i>, 2009)'
_computing_publication_material     'OLEX2 (Dolomanov <i>et al.</i>, 2009)'
loop_
    _atom_site_type_symbol
    _atom_site_label
    _atom_site_fract_x
    _atom_site_fract_y
    _atom_site_fract_z
    _atom_site_U_iso_or_equiv
    _atom_site_adp_type
    _atom_site_calc_flag
    _atom_site_occupancy
    _atom_site_disorder_assembly
    _atom_site_disorder_group
    S S1A 0.83372(9) 0.27257(8) 1.00813(3) 0.04037(17) Uani d 1 . .
    O O1A 0.6515(3) 0.23324(18) 0.72182(8) 0.0367(4) Uani d 1 . .
    H H1A 0.6753 0.2509 0.7625 0.055 Uiso calc 1 . .
    N N1A 0.6804(4) 0.1452(2) 0.89037(10) 0.0445(5) Uani d 1 . .
    H H1AA 0.6540 0.1539 0.8489 0.053 Uiso calc 1 . .
    N N2A 0.8328(3) 0.3978(2) 0.89858(9) 0.0292(4) Uani d 1 . .
    H H2A 0.8879 0.4857 0.9220 0.035 Uiso calc 1 . .
    N N3A 0.8001(3) 0.3907(2) 0.83175(8) 0.0264(3) Uani d 1 . .
    C C1A 0.7795(3) 0.2685(3) 0.92817(10) 0.0308(4) Uani d 1 . .
    C C2A 0.8520(3) 0.5138(2) 0.80405(10) 0.0262(4) Uani d 1 . .
    C C3A 0.8189(3) 0.4995(2) 0.73234(10) 0.0244(4) Uani d 1 . .
    C C4A 0.7229(3) 0.3614(2) 0.69440(10) 0.0253(4) Uani d 1 . .
    C C5A 0.6966(3) 0.3517(2) 0.62696(10) 0.0288(4) Uani d 1 . .
    H H5A 0.6272 0.2590 0.6027 0.035 Uiso calc 1 . .
    C C6A 0.7694(3) 0.4746(3) 0.59403(10) 0.0295(4) Uani d 1 . .
    C C7A 0.8656(3) 0.6109(3) 0.63058(11) 0.0332(5) Uani d 1 . .
    H H7A 0.9159 0.6967 0.6091 0.040 Uiso calc 1 . .
    C C8A 0.8889(3) 0.6230(2) 0.69794(11) 0.0307(4) Uani d 1 . .
    H H8A 0.9542 0.7179 0.7218 0.037 Uiso calc 1 . .
    C C9A 0.7471(4) 0.4560(3) 0.52077(11) 0.0431(6) Uani d 1 . .
    H H9AA 0.8343 0.3935 0.5038 0.065 Uiso calc 1 . .
    H H9AB 0.7712 0.5591 0.5056 0.065 Uiso calc 1 . .
    H H9AC 0.6213 0.4033 0.5050 0.065 Uiso calc 1 . .
    C C10A 0.9427(5) 0.6663(3) 0.84219(12) 0.0476(7) Uani d 1 . .
    H H10A 0.8864 0.6808 0.8832 0.071 Uiso calc 1 . .
    H H10B 0.9271 0.7515 0.8166 0.071 Uiso calc 1 . .
    H H10C 1.0741 0.6666 0.8518 0.071 Uiso calc 1 . .
    C C11A 0.6132(6) -0.0035(3) 0.91371(15) 0.0679(11) Uani d 1 . .
    H H11A 0.5281 0.0117 0.9474 0.081 Uiso calc 1 . .
    H H11B 0.7177 -0.0439 0.9338 0.081 Uiso calc 1 . .
    C C12A 0.5152(5) -0.1188(3) 0.85797(16) 0.0609(9) Uani d 1 . .
    H H12A 0.6030 -0.1424 0.8271 0.091 Uiso calc 1 . .
    H H12B 0.4188 -0.0745 0.8358 0.091 Uiso calc 1 . .
    H H12C 0.4596 -0.2149 0.8745 0.091 Uiso calc 1 . .
    S S1B 0.27526(9) 0.11629(8) 0.50079(3) 0.03846(17) Uani d 1 . .
    O O1B 0.0388(3) -0.00478(19) 0.22569(9) 0.0442(5) Uani d 1 . .
    H H1B 0.0632 -0.0032 0.2661 0.066 Uiso calc 1 . .
    N N1B 0.3440(3) 0.0524(2) 0.37797(9) 0.0328(4) Uani d 1 . .
    H H1BA 0.3114 0.0004 0.3388 0.039 Uiso calc 1 . .
    N N2B 0.0643(3) -0.0663(2) 0.40373(9) 0.0322(4) Uani d 1 . .
    H H2B -0.0052 -0.1076 0.4323 0.039 Uiso calc 1 . .
    N N3B 0.0112(3) -0.0985(2) 0.33722(9) 0.0297(4) Uani d 1 . .
    C C1B 0.2276(3) 0.0313(2) 0.42314(11) 0.0302(4) Uani d 1 . .
    C C2B -0.1110(3) -0.2211(2) 0.31448(11) 0.0275(4) Uani d 1 . .
    C C3B -0.1631(3) -0.2420(2) 0.24375(10) 0.0269(4) Uani d 1 . .
    C C4B -0.0889(3) -0.1338(2) 0.20249(11) 0.0304(4) Uani d 1 . .
    C C5B -0.1424(3) -0.1555(3) 0.13613(12) 0.0335(5) Uani d 1 . .
    H H5B -0.0930 -0.0789 0.1099 0.040 Uiso calc 1 . .
    C C6B -0.2666(3) -0.2867(3) 0.10702(12) 0.0341(5) Uani d 1 . .
    C C7B -0.3400(3) -0.3951(3) 0.14698(13) 0.0383(5) Uani d 1 . .
    H H7B -0.4254 -0.4858 0.1282 0.046 Uiso calc 1 . .
    C C8B -0.2904(3) -0.3726(3) 0.21335(12) 0.0350(5) Uani d 1 . .
    H H8B -0.3441 -0.4479 0.2394 0.042 Uiso calc 1 . .
    C C9B -0.3194(4) -0.3111(3) 0.03475(12) 0.0442(6) Uani d 1 . .
    H H9BA -0.4496 -0.3057 0.0261 0.066 Uiso calc 1 . .
    H H9BB -0.2987 -0.4138 0.0166 0.066 Uiso calc 1 . .
    H H9BC -0.2443 -0.2298 0.0143 0.066 Uiso calc 1 . .
    C C10B -0.1944(3) -0.3386(3) 0.35613(12) 0.0354(5) Uani d 1 . .
    H H10D -0.3220 -0.3281 0.3611 0.053 Uiso calc 1 . .
    H H10E -0.1241 -0.3208 0.3992 0.053 Uiso calc 1 . .
    H H10F -0.1918 -0.4440 0.3354 0.053 Uiso calc 1 . .
    C C11B 0.5237(4) 0.1568(3) 0.38931(12) 0.0419(6) Uani d 1 . .
    H H11C 0.6026 0.1200 0.4227 0.050 Uiso calc 1 . .
    H H11D 0.5078 0.2634 0.4058 0.050 Uiso calc 1 . .
    C C12B 0.6130(6) 0.1606(6) 0.32810(19) 0.0867(14) Uani d 1 . .
    H H12D 0.5308 0.1899 0.2942 0.130 Uiso calc 1 . .
    H H12E 0.6394 0.0572 0.3141 0.130 Uiso calc 1 . .
    H H12F 0.7281 0.2373 0.3354 0.130 Uiso calc 1 . .
loop_
    _atom_site_aniso_label
    _atom_site_aniso_U_11
    _atom_site_aniso_U_22
    _atom_site_aniso_U_33
    _atom_site_aniso_U_12
    _atom_site_aniso_U_13
    _atom_site_aniso_U_23
    S1A 0.0474(4) 0.0438(3) 0.0272(3) -0.0004(3) 0.0005(2) 0.0092(2)
    O1A 0.0507(10) 0.0243(7) 0.0290(8) -0.0091(7) 0.0076(7) -0.0001(6)
    N1A 0.0690(15) 0.0318(10) 0.0271(10) -0.0068(10) 0.0037(9) 0.0063(8)
    N2A 0.0386(10) 0.0245(8) 0.0234(8) 0.0036(7) 0.0032(7) 0.0019(6)
    N3A 0.0328(9) 0.0235(8) 0.0227(8) 0.0047(7) 0.0042(6) 0.0019(6)
    C1A 0.0380(11) 0.0282(10) 0.0264(10) 0.0050(9) 0.0067(8) 0.0042(8)
    C2A 0.0319(10) 0.0189(8) 0.0275(10) 0.0053(8) -0.0001(8) 0.0018(7)
    C3A 0.0279(9) 0.0185(8) 0.0256(9) 0.0031(7) 0.0001(7) 0.0013(7)
    C4A 0.0266(9) 0.0202(8) 0.0280(10) 0.0015(7) 0.0041(7) 0.0018(7)
    C5A 0.0297(10) 0.0253(9) 0.0286(10) 0.0019(8) 0.0005(8) -0.0024(7)
    C6A 0.0342(10) 0.0287(10) 0.0254(10) 0.0069(9) -0.0004(8) 0.0025(7)
    C7A 0.0439(12) 0.0249(9) 0.0294(11) 0.0014(9) -0.0008(9) 0.0075(8)
    C8A 0.0395(11) 0.0195(8) 0.0307(11) 0.0017(8) -0.0022(8) 0.0030(7)
    C9A 0.0560(16) 0.0437(13) 0.0259(11) 0.0024(12) -0.0011(10) 0.0030(9)
    C10A 0.080(2) 0.0258(11) 0.0280(12) -0.0066(12) -0.0112(12) 0.0026(8)
    C11A 0.120(3) 0.0359(14) 0.0379(15) -0.0174(17) 0.0104(17) 0.0114(11)
    C12A 0.079(2) 0.0331(13) 0.062(2) -0.0119(15) 0.0111(16) 0.0024(12)
    S1B 0.0403(3) 0.0435(3) 0.0269(3) -0.0003(3) 0.0034(2) -0.0028(2)
    O1B 0.0627(12) 0.0257(8) 0.0350(9) -0.0126(8) -0.0058(8) 0.0044(6)
    N1B 0.0359(9) 0.0302(9) 0.0274(9) -0.0044(8) 0.0045(7) -0.0021(7)
    N2B 0.0342(9) 0.0326(9) 0.0271(9) -0.0002(8) 0.0056(7) 0.0000(7)
    N3B 0.0313(9) 0.0275(8) 0.0281(9) 0.0017(7) 0.0014(7) 0.0000(7)
    C1B 0.0345(10) 0.0262(9) 0.0280(10) 0.0023(9) 0.0004(8) 0.0019(8)
    C2B 0.0271(9) 0.0222(9) 0.0329(11) 0.0047(8) 0.0058(8) 0.0007(7)
    C3B 0.0263(9) 0.0211(9) 0.0325(11) 0.0043(8) 0.0027(8) 0.0000(7)
    C4B 0.0345(11) 0.0198(9) 0.0351(11) 0.0035(8) 0.0003(8) 0.0011(8)
    C5B 0.0361(11) 0.0277(10) 0.0364(12) 0.0070(9) 0.0002(9) 0.0039(8)
    C6B 0.0327(11) 0.0321(11) 0.0370(12) 0.0104(9) -0.0016(9) -0.0015(9)
    C7B 0.0328(11) 0.0312(11) 0.0442(14) -0.0034(9) -0.0032(9) -0.0046(9)
    C8B 0.0331(11) 0.0274(10) 0.0412(13) -0.0019(9) 0.0038(9) 0.0014(9)
    C9B 0.0433(13) 0.0496(15) 0.0361(13) 0.0088(12) -0.0071(10) -0.0032(11)
    C10B 0.0385(12) 0.0301(11) 0.0359(12) -0.0005(9) 0.0085(9) 0.0042(9)
    C11B 0.0397(12) 0.0426(13) 0.0351(13) -0.0111(11) 0.0015(10) 0.0010(10)
    C12B 0.067(2) 0.104(3) 0.067(2) -0.037(2) 0.0288(18) -0.016(2)
_geom_special_details
;
 All esds (except the esd in the dihedral angle between two l.s. planes)
 are estimated using the full covariance matrix.  The cell esds are taken
 into account individually in the estimation of esds in distances, angles
 and torsion angles; correlations between esds in cell parameters are only
 used when they are defined by crystal symmetry.  An approximate (isotropic)
 treatment of cell esds is used for estimating esds involving l.s. planes.
;
loop_
    _geom_bond_atom_site_label_1
    _geom_bond_atom_site_label_2
    _geom_bond_site_symmetry_2
    _geom_bond_distance
    _geom_bond_publ_flag
    S1A C1A . 1.669(2) ?
    O1A H1A . 0.8400 ?
    O1A C4A . 1.357(2) ?
    N1A H1AA . 0.8800 ?
    N1A C1A . 1.330(3) ?
    N1A C11A . 1.459(3) ?
    N2A H2A . 0.8800 ?
    N2A N3A . 1.379(2) ?
    N2A C1A . 1.359(3) ?
    N3A C2A . 1.290(3) ?
    C2A C3A . 1.474(3) ?
    C2A C10A . 1.496(3) ?
    C3A C4A . 1.412(3) ?
    C3A C8A . 1.406(3) ?
    C4A C5A . 1.386(3) ?
    C5A H5A . 0.9500 ?
    C5A C6A . 1.389(3) ?
    C6A C7A . 1.390(3) ?
    C6A C9A . 1.501(3) ?
    C7A H7A . 0.9500 ?
    C7A C8A . 1.383(3) ?
    C8A H8A . 0.9500 ?
    C9A H9AA . 0.9800 ?
    C9A H9AB . 0.9800 ?
    C9A H9AC . 0.9800 ?
    C10A H10A . 0.9800 ?
    C10A H10B . 0.9800 ?
    C10A H10C . 0.9800 ?
    C11A H11A . 0.9900 ?
    C11A H11B . 0.9900 ?
    C11A C12A . 1.497(4) ?
    C12A H12A . 0.9800 ?
    C12A H12B . 0.9800 ?
    C12A H12C . 0.9800 ?
    S1B C1B . 1.681(2) ?
    O1B H1B . 0.8400 ?
    O1B C4B . 1.358(3) ?
    N1B H1BA . 0.8800 ?
    N1B C1B . 1.327(3) ?
    N1B C11B . 1.465(3) ?
    N2B H2B . 0.8800 ?
    N2B N3B . 1.387(3) ?
    N2B C1B . 1.360(3) ?
    N3B C2B . 1.297(3) ?
    C2B C3B . 1.469(3) ?
    C2B C10B . 1.497(3) ?
    C3B C4B . 1.414(3) ?
    C3B C8B . 1.404(3) ?
    C4B C5B . 1.384(3) ?
    C5B H5B . 0.9500 ?
    C5B C6B . 1.388(3) ?
    C6B C7B . 1.394(3) ?
    C6B C9B . 1.500(3) ?
    C7B H7B . 0.9500 ?
    C7B C8B . 1.379(3) ?
    C8B H8B . 0.9500 ?
    C9B H9BA . 0.9800 ?
    C9B H9BB . 0.9800 ?
    C9B H9BC . 0.9800 ?
    C10B H10D . 0.9800 ?
    C10B H10E . 0.9800 ?
    C10B H10F . 0.9800 ?
    C11B H11C . 0.9900 ?
    C11B H11D . 0.9900 ?
    C11B C12B . 1.476(4) ?
    C12B H12D . 0.9800 ?
    C12B H12E . 0.9800 ?
    C12B H12F . 0.9800 ?
loop_
    _geom_angle_atom_site_label_1
    _geom_angle_atom_site_label_2
    _geom_angle_atom_site_label_3
    _geom_angle_site_symmetry_1
    _geom_angle_site_symmetry_3
    _geom_angle
    _geom_angle_publ_flag
    C4A O1A H1A . . 109.5 ?
    C1A N1A H1AA . . 118.1 ?
    C1A N1A C11A . . 123.7(2) ?
    C11A N1A H1AA . . 118.1 ?
    N3A N2A H2A . . 120.1 ?
    C1A N2A H2A . . 120.1 ?
    C1A N2A N3A . . 119.78(17) ?
    C2A N3A N2A . . 119.35(17) ?
    N1A C1A S1A . . 123.78(17) ?
    N1A C1A N2A . . 116.28(19) ?
    N2A C1A S1A . . 119.91(16) ?
    N3A C2A C3A . . 117.47(17) ?
    N3A C2A C10A . . 122.20(19) ?
    C3A C2A C10A . . 120.34(18) ?
    C4A C3A C2A . . 122.63(17) ?
    C8A C3A C2A . . 120.90(17) ?
    C8A C3A C4A . . 116.43(18) ?
    O1A C4A C3A . . 122.03(18) ?
    O1A C4A C5A . . 116.98(17) ?
    C5A C4A C3A . . 121.00(18) ?
    C4A C5A H5A . . 119.3 ?
    C4A C5A C6A . . 121.46(19) ?
    C6A C5A H5A . . 119.3 ?
    C5A C6A C7A . . 118.27(19) ?
    C5A C6A C9A . . 119.8(2) ?
    C7A C6A C9A . . 121.9(2) ?
    C6A C7A H7A . . 119.7 ?
    C8A C7A C6A . . 120.64(19) ?
    C8A C7A H7A . . 119.7 ?
    C3A C8A H8A . . 118.9 ?
    C7A C8A C3A . . 122.15(19) ?
    C7A C8A H8A . . 118.9 ?
    C6A C9A H9AA . . 109.5 ?
    C6A C9A H9AB . . 109.5 ?
    C6A C9A H9AC . . 109.5 ?
    H9AA C9A H9AB . . 109.5 ?
    H9AA C9A H9AC . . 109.5 ?
    H9AB C9A H9AC . . 109.5 ?
    C2A C10A H10A . . 109.5 ?
    C2A C10A H10B . . 109.5 ?
    C2A C10A H10C . . 109.5 ?
    H10A C10A H10B . . 109.5 ?
    H10A C10A H10C . . 109.5 ?
    H10B C10A H10C . . 109.5 ?
    N1A C11A H11A . . 109.7 ?
    N1A C11A H11B . . 109.7 ?
    N1A C11A C12A . . 109.8(2) ?
    H11A C11A H11B . . 108.2 ?
    C12A C11A H11A . . 109.7 ?
    C12A C11A H11B . . 109.7 ?
    C11A C12A H12A . . 109.5 ?
    C11A C12A H12B . . 109.5 ?
    C11A C12A H12C . . 109.5 ?
    H12A C12A H12B . . 109.5 ?
    H12A C12A H12C . . 109.5 ?
    H12B C12A H12C . . 109.5 ?
    C4B O1B H1B . . 109.5 ?
    C1B N1B H1BA . . 118.0 ?
    C1B N1B C11B . . 124.01(19) ?
    C11B N1B H1BA . . 118.0 ?
    N3B N2B H2B . . 121.2 ?
    C1B N2B H2B . . 121.2 ?
    C1B N2B N3B . . 117.55(18) ?
    C2B N3B N2B . . 120.16(18) ?
    N1B C1B S1B . . 123.27(17) ?
    N1B C1B N2B . . 116.29(19) ?
    N2B C1B S1B . . 120.44(17) ?
    N3B C2B C3B . . 116.11(18) ?
    N3B C2B C10B . . 123.4(2) ?
    C3B C2B C10B . . 120.51(18) ?
    C4B C3B C2B . . 122.56(18) ?
    C8B C3B C2B . . 121.23(19) ?
    C8B C3B C4B . . 116.2(2) ?
    O1B C4B C3B . . 121.90(19) ?
    O1B C4B C5B . . 116.80(19) ?
    C5B C4B C3B . . 121.29(19) ?
    C4B C5B H5B . . 119.3 ?
    C4B C5B C6B . . 121.4(2) ?
    C6B C5B H5B . . 119.3 ?
    C5B C6B C7B . . 118.0(2) ?
    C5B C6B C9B . . 120.9(2) ?
    C7B C6B C9B . . 121.1(2) ?
    C6B C7B H7B . . 119.5 ?
    C8B C7B C6B . . 120.9(2) ?
    C8B C7B H7B . . 119.5 ?
    C3B C8B H8B . . 118.9 ?
    C7B C8B C3B . . 122.2(2) ?
    C7B C8B H8B . . 118.9 ?
    C6B C9B H9BA . . 109.5 ?
    C6B C9B H9BB . . 109.5 ?
    C6B C9B H9BC . . 109.5 ?
    H9BA C9B H9BB . . 109.5 ?
    H9BA C9B H9BC . . 109.5 ?
    H9BB C9B H9BC . . 109.5 ?
    C2B C10B H10D . . 109.5 ?
    C2B C10B H10E . . 109.5 ?
    C2B C10B H10F . . 109.5 ?
    H10D C10B H10E . . 109.5 ?
    H10D C10B H10F . . 109.5 ?
    H10E C10B H10F . . 109.5 ?
    N1B C11B H11C . . 109.6 ?
    N1B C11B H11D . . 109.6 ?
    N1B C11B C12B . . 110.2(2) ?
    H11C C11B H11D . . 108.1 ?
    C12B C11B H11C . . 109.6 ?
    C12B C11B H11D . . 109.6 ?
    C11B C12B H12D . . 109.5 ?
    C11B C12B H12E . . 109.5 ?
    C11B C12B H12F . . 109.5 ?
    H12D C12B H12E . . 109.5 ?
    H12D C12B H12F . . 109.5 ?
    H12E C12B H12F . . 109.5 ?
loop_
    _geom_torsion_atom_site_label_1
    _geom_torsion_atom_site_label_2
    _geom_torsion_atom_site_label_3
    _geom_torsion_atom_site_label_4
    _geom_torsion_site_symmetry_1
    _geom_torsion_site_symmetry_2
    _geom_torsion_site_symmetry_3
    _geom_torsion_site_symmetry_4
    _geom_torsion
    _geom_torsion_publ_flag
    O1A C4A C5A C6A . . . . -177.9(2) ?
    N2A N3A C2A C3A . . . . 178.30(17) ?
    N2A N3A C2A C10A . . . . -1.6(3) ?
    N3A N2A C1A S1A . . . . 175.07(16) ?
    N3A N2A C1A N1A . . . . -6.7(3) ?
    N3A C2A C3A C4A . . . . 4.4(3) ?
    N3A C2A C3A C8A . . . . -173.1(2) ?
    C1A N1A C11A C12A . . . . -177.2(3) ?
    C1A N2A N3A C2A . . . . -179.6(2) ?
    C2A C3A C4A O1A . . . . 1.3(3) ?
    C2A C3A C4A C5A . . . . -179.14(19) ?
    C2A C3A C8A C7A . . . . 177.6(2) ?
    C3A C4A C5A C6A . . . . 2.6(3) ?
    C4A C3A C8A C7A . . . . 0.0(3) ?
    C4A C5A C6A C7A . . . . -2.0(3) ?
    C4A C5A C6A C9A . . . . 176.5(2) ?
    C5A C6A C7A C8A . . . . 0.4(4) ?
    C6A C7A C8A C3A . . . . 0.6(4) ?
    C8A C3A C4A O1A . . . . 178.9(2) ?
    C8A C3A C4A C5A . . . . -1.5(3) ?
    C9A C6A C7A C8A . . . . -178.0(2) ?
    C10A C2A C3A C4A . . . . -175.7(2) ?
    C10A C2A C3A C8A . . . . 6.8(3) ?
    C11A N1A C1A S1A . . . . -2.5(4) ?
    C11A N1A C1A N2A . . . . 179.4(3) ?
    O1B C4B C5B C6B . . . . 177.4(2) ?
    N2B N3B C2B C3B . . . . 177.79(18) ?
    N2B N3B C2B C10B . . . . -3.3(3) ?
    N3B N2B C1B S1B . . . . 162.66(16) ?
    N3B N2B C1B N1B . . . . -18.2(3) ?
    N3B C2B C3B C4B . . . . -1.4(3) ?
    N3B C2B C3B C8B . . . . 178.3(2) ?
    C1B N1B C11B C12B . . . . -176.4(3) ?
    C1B N2B N3B C2B . . . . 160.1(2) ?
    C2B C3B C4B O1B . . . . 1.3(3) ?
    C2B C3B C4B C5B . . . . -179.1(2) ?
    C2B C3B C8B C7B . . . . -179.4(2) ?
    C3B C4B C5B C6B . . . . -2.1(3) ?
    C4B C3B C8B C7B . . . . 0.3(3) ?
    C4B C5B C6B C7B . . . . 1.5(3) ?
    C4B C5B C6B C9B . . . . -178.2(2) ?
    C5B C6B C7B C8B . . . . -0.1(4) ?
    C6B C7B C8B C3B . . . . -0.8(4) ?
    C8B C3B C4B O1B . . . . -178.4(2) ?
    C8B C3B C4B C5B . . . . 1.1(3) ?
    C9B C6B C7B C8B . . . . 179.7(2) ?
    C10B C2B C3B C4B . . . . 179.7(2) ?
    C10B C2B C3B C8B . . . . -0.6(3) ?
    C11B N1B C1B S1B . . . . -2.9(3) ?
    C11B N1B C1B N2B . . . . 178.0(2) ?
loop_
    _geom_hbond_atom_site_label_D
    _geom_hbond_atom_site_label_H
    _geom_hbond_atom_site_label_A
    _geom_hbond_site_symmetry_A
    _geom_hbond_distance_DH
    _geom_hbond_distance_HA
    _geom_hbond_distance_DA
    _geom_hbond_angle_DHA
    O1A H1A N3A . 0.84 1.85 2.589(2) 146
    C10A H10B O1B 2_666 0.98 2.45 3.406(3) 164
    O1B H1B N3B . 0.84 1.81 2.545(2) 146
    N1B H1BA O1A 2_656 0.88 2.36 3.076(2) 139
    N2B H2B S1B 2_556 0.88 2.52 3.320(2) 152
_iucr_refine_instructions_details
;
TITL BJA-38 in P-1 #2
CELL 0.71073 7.425323 8.771256 20.709296 96.2375 94.4002 100.1769
ZERR 4 0.000439 0.000409 0.001127 0.0042 0.0046 0.0044
LATT 1
SFAC C H N S O
UNIT 48 68 12 4 4
EQIV $1 1-X,-Y,1-Z
EQIV $2 1-X,1-Y,1-Z
EQIV $3 -X,-Y,1-Z
L.S. 10
PLAN  10
TEMP -100(2)
HTAB C5A N1B_$1
HTAB C8A O1B_$2
HTAB C10A O1B_$2
HTAB N1B O1A_$1
HTAB N2B S1B_$3
HTAB O1A N3A
HTAB O1B N3B
REM reset to P-1 #2
BOND $H
MORE -1
CONF
fmap 2
acta 52
OMIT -4 2 2
OMIT -4 1 3
OMIT -2 -7 5
OMIT -4 3 4
OMIT 4 1 0
OMIT -4 -2 2
OMIT 3 6 0
OMIT 4 0 0
OMIT -6 5 5
OMIT -3 -1 3
OMIT -2 0 1
OMIT -3 -3 1
OMIT -3 -7 3
OMIT -6 5 4
OMIT -3 1 1
OMIT -3 4 2
REM <HKL>E:/Anderson-2014/BJA-38-ActaE/olex2_BJA-38-jpj/BJA-38.hkl</HKL>
WGHT    0.086100    0.580300
FVAR       5.20236
S1A   4    0.833725    0.272572    1.008130    11.00000    0.04739    0.04379 =
         0.02721    0.00918    0.00052   -0.00042
O1A   5    0.651453    0.233240    0.721816    11.00000    0.05067    0.02432 =
         0.02899   -0.00012    0.00764   -0.00911
AFIX 147
H1A   2    0.675324    0.250930    0.762538    11.00000   -1.50000
AFIX   0
N1A   3    0.680428    0.145218    0.890367    11.00000    0.06900    0.03181 =
         0.02713    0.00628    0.00366   -0.00679
AFIX  43
H1AA  2    0.653964    0.153867    0.848927    11.00000   -1.20000
AFIX   0
N2A   3    0.832761    0.397783    0.898583    11.00000    0.03858    0.02453 =
         0.02340    0.00186    0.00320    0.00357
AFIX  43
H2A   2    0.887914    0.485738    0.921984    11.00000   -1.20000
AFIX   0
N3A   3    0.800076    0.390659    0.831752    11.00000    0.03275    0.02353 =
         0.02272    0.00190    0.00423    0.00473
C1A   1    0.779504    0.268504    0.928174    11.00000    0.03803    0.02824 =
         0.02643    0.00416    0.00666    0.00505
C2A   1    0.851958    0.513756    0.804046    11.00000    0.03187    0.01886 =
         0.02748    0.00184   -0.00008    0.00526
C3A   1    0.818904    0.499521    0.732342    11.00000    0.02789    0.01847 =
         0.02561    0.00128    0.00015    0.00307
C4A   1    0.722942    0.361448    0.694401    11.00000    0.02658    0.02018 =
         0.02795    0.00180    0.00413    0.00150
C5A   1    0.696588    0.351725    0.626965    11.00000    0.02967    0.02530 =
         0.02857   -0.00244    0.00050    0.00192
AFIX  43
H5A   2    0.627170    0.258979    0.602747    11.00000   -1.20000
AFIX   0
C6A   1    0.769425    0.474572    0.594028    11.00000    0.03417    0.02868 =
         0.02540    0.00247   -0.00039    0.00686
C7A   1    0.865639    0.610925    0.630579    11.00000    0.04391    0.02485 =
         0.02935    0.00753   -0.00085    0.00141
AFIX  43
H7A   2    0.915937    0.696652    0.609064    11.00000   -1.20000
AFIX   0
C8A   1    0.888852    0.623004    0.697944    11.00000    0.03950    0.01954 =
         0.03073    0.00302   -0.00224    0.00167
AFIX  43
H8A   2    0.954214    0.717862    0.721763    11.00000   -1.20000
AFIX   0
C9A   1    0.747111    0.456009    0.520766    11.00000    0.05601    0.04368 =
         0.02587    0.00302   -0.00107    0.00242
AFIX 137
H9AA  2    0.834264    0.393515    0.503849    11.00000   -1.50000
H9AB  2    0.771170    0.559076    0.505637    11.00000   -1.50000
H9AC  2    0.621334    0.403319    0.504990    11.00000   -1.50000
AFIX   0
C10A  1    0.942740    0.666340    0.842192    11.00000    0.08020    0.02576 =
         0.02797    0.00259   -0.01117   -0.00660
AFIX 137
H10A  2    0.886423    0.680780    0.883156    11.00000   -1.50000
H10B  2    0.927142    0.751533    0.816580    11.00000   -1.50000
H10C  2    1.074106    0.666631    0.851820    11.00000   -1.50000
AFIX   0
C11A  1    0.613159   -0.003514    0.913711    11.00000    0.12004    0.03592 =
         0.03792    0.01139    0.01037   -0.01739
AFIX  23
H11A  2    0.528129    0.011672    0.947395    11.00000   -1.20000
H11B  2    0.717713   -0.043874    0.933764    11.00000   -1.20000
AFIX   0
C12A  1    0.515173   -0.118805    0.857973    11.00000    0.07944    0.03311 =
         0.06179    0.00241    0.01109   -0.01193
AFIX 137
H12A  2    0.603006   -0.142447    0.827089    11.00000   -1.50000
H12B  2    0.418796   -0.074515    0.835805    11.00000   -1.50000
H12C  2    0.459586   -0.214912    0.874545    11.00000   -1.50000
AFIX   0
S1B   4    0.275263    0.116293    0.500786    11.00000    0.04029    0.04355 =
         0.02694   -0.00275    0.00341   -0.00033
O1B   5    0.038788   -0.004777    0.225693    11.00000    0.06272    0.02569 =
         0.03502    0.00441   -0.00577   -0.01258
AFIX 147
H1B   2    0.063217   -0.003151    0.266072    11.00000   -1.50000
AFIX   0
N1B   3    0.344038    0.052356    0.377974    11.00000    0.03593    0.03017 =
         0.02739   -0.00215    0.00451   -0.00441
AFIX  43
H1BA  2    0.311364    0.000371    0.338827    11.00000   -1.20000
AFIX   0
N2B   3    0.064305   -0.066298    0.403728    11.00000    0.03424    0.03258 =
         0.02706    0.00004    0.00560   -0.00016
AFIX  43
H2B   2   -0.005154   -0.107565    0.432295    11.00000   -1.20000
AFIX   0
N3B   3    0.011219   -0.098462    0.337221    11.00000    0.03126    0.02747 =
         0.02810    0.00004    0.00143    0.00170
C1B   1    0.227605    0.031337    0.423139    11.00000    0.03448    0.02620 =
         0.02800    0.00192    0.00041    0.00235
C2B   1   -0.110988   -0.221116    0.314483    11.00000    0.02715    0.02223 =
         0.03294    0.00069    0.00583    0.00468
C3B   1   -0.163143   -0.241984    0.243753    11.00000    0.02628    0.02111 =
         0.03249   -0.00002    0.00273    0.00427
C4B   1   -0.088865   -0.133810    0.202492    11.00000    0.03452    0.01983 =
         0.03511    0.00112    0.00027    0.00351
C5B   1   -0.142368   -0.155478    0.136129    11.00000    0.03610    0.02771 =
         0.03638    0.00392    0.00018    0.00697
AFIX  43
H5B   2   -0.093038   -0.078901    0.109928    11.00000   -1.20000
AFIX   0
C6B   1   -0.266564   -0.286698    0.107023    11.00000    0.03268    0.03209 =
         0.03701   -0.00146   -0.00164    0.01042
C7B   1   -0.340011   -0.395118    0.146976    11.00000    0.03277    0.03119 =
         0.04417   -0.00458   -0.00322   -0.00337
AFIX  43
H7B   2   -0.425424   -0.485796    0.128221    11.00000   -1.20000
AFIX   0
C8B   1   -0.290385   -0.372550    0.213349    11.00000    0.03308    0.02743 =
         0.04120    0.00143    0.00382   -0.00188
AFIX  43
H8B   2   -0.344086   -0.447855    0.239354    11.00000   -1.20000
AFIX   0
C9B   1   -0.319355   -0.311125    0.034752    11.00000    0.04331    0.04962 =
         0.03611   -0.00319   -0.00715    0.00879
AFIX 137
H9BA  2   -0.449562   -0.305732    0.026126    11.00000   -1.50000
H9BB  2   -0.298717   -0.413832    0.016600    11.00000   -1.50000
H9BC  2   -0.244274   -0.229769    0.014315    11.00000   -1.50000
AFIX   0
C10B  1   -0.194415   -0.338632    0.356132    11.00000    0.03849    0.03011 =
         0.03589    0.00418    0.00850   -0.00053
AFIX 137
H10D  2   -0.321982   -0.328093    0.361129    11.00000   -1.50000
H10E  2   -0.124119   -0.320771    0.399160    11.00000   -1.50000
H10F  2   -0.191774   -0.443986    0.335381    11.00000   -1.50000
AFIX   0
C11B  1    0.523680    0.156841    0.389308    11.00000    0.03967    0.04264 =
         0.03513    0.00096    0.00149   -0.01113
AFIX  23
H11C  2    0.602584    0.120037    0.422744    11.00000   -1.20000
H11D  2    0.507766    0.263396    0.405809    11.00000   -1.20000
AFIX   0
C12B  1    0.612994    0.160626    0.328097    11.00000    0.06733    0.10412 =
         0.06678   -0.01590    0.02882   -0.03669
AFIX 137
H12D  2    0.530831    0.189914    0.294180    11.00000   -1.50000
H12E  2    0.639391    0.057159    0.314109    11.00000   -1.50000
H12F  2    0.728066    0.237320    0.335358    11.00000   -1.50000
AFIX   0
HKLF 4
REM  BJA-38 in P-1 #2
REM R1 =  0.0704 for    5875 Fo > 4sig(Fo)  and  0.1049 for all    8692 data
REM    315 parameters refined using      0 restraints
END
WGHT      0.0861      0.5803
REM Highest difference peak  0.664,  deepest hole -0.376,  1-sigma level  0.079
Q1    1   0.8124  0.2779  0.9663  11.00000  0.05    0.66
Q2    1   0.2619  0.1179  0.4574  11.00000  0.05    0.59
Q3    1   0.7060  0.3589  0.6595  11.00000  0.05    0.48
Q4    1   0.8199  0.5082  0.7670  11.00000  0.05    0.48
Q5    1   0.2643  0.0368  0.4614  11.00000  0.05    0.46
Q6    1  -0.0289 -0.0510  0.4303  11.00000  0.05    0.44
Q7    1   0.8486  0.2766  1.0505  11.00000  0.05    0.44
Q8    1  -0.1170 -0.1486  0.1693  11.00000  0.05    0.41
Q9    1   0.7739  0.4675  0.5579  11.00000  0.05    0.41
Q10   1   0.7946  0.4001  0.8607  11.00000  0.05    0.39
REM The information below was added by Olex2.
REM
REM R1 = 0.0704 for 5875 Fo > 4sig(Fo) and 0.1049 for all 17054 data
REM n/a parameters refined using n/a restraints
REM Highest difference peak 0.66, deepest hole -0.38
REM Mean Shift 0, Max Shift -0.002.
REM +++ Tabular Listing of Refinement Information +++
REM R1_all = 0.1049
REM R1_gt = 0.0704
REM wR_ref = 0.2044
REM GOOF = 1.091
REM Shift_max = -0.002
REM Shift_mean = 0
REM Reflections_all = 17054
REM Reflections_gt = 5875
REM Parameters = n/a
REM Hole = -0.38
REM Peak = 0.66
REM Flack = n/a
;
