# Supplementary material for: N-Ethyl-2-[1-(2-hy­droxy-4-methyl­phen­yl)ethyl­idene]hydrazinecarbo­thio­amide
Source: Acta Crystallogr Sect E Struct Rep Online. 2014 May 31;70(Pt 6):o735. doi: 10.1107/S1600536814012203 (PMC4051077; doi:10.1107/S1600536814012203)
Supplement: Supplementary file 2 [file e-70-0o735-Isup2.hkl]

#
# h,k,l, Fc-squared, Fo-squared, sigma(Fo-squared), status flag
#
data_I
_shelx_refln_list_code          4
_shelx_F_calc_maximum      190.98
_exptl_crystal_F_000       536.00
_reflns_d_resolution_high  0.6549

loop_
 _space_group_symop_operation_xyz
 'x, y, z'
 '-x, -y, -z'

_cell_length_a     7.4253
_cell_length_b     8.7713
_cell_length_c    20.7093
_cell_angle_alpha  96.238
_cell_angle_beta   94.400
_cell_angle_gamma 100.177

_shelx_F_squared_multiplier     1.000

loop_
 _refln_index_h
 _refln_index_k
 _refln_index_l
 _refln_F_squared_calc
 _refln_F_squared_meas
 _refln_F_squared_sigma
 _refln_observed_status
   2   0   0       9056.65       9171.01        61.74 o
   3   0   0         23.26        109.68        54.75 o
   5   0   0        129.12        111.47         5.45 o
   6   0   0        248.48        225.65         7.53 o
   7   0   0         53.99         70.49         3.95 o
   8   0   0          1.40          2.68         1.56 o
   9   0   0         35.19         45.24         6.20 o
  10   0   0          0.61          1.93         2.78 o
 -10   1   0          0.03          1.53         2.70 o
  -9   1   0          1.29          1.54         2.31 o
  -8   1   0         22.20         26.22         3.92 o
  -7   1   0        209.78        215.34         8.35 o
  -6   1   0        576.55        602.74        13.78 o
  -5   1   0          0.83         -0.70         1.39 o
  -4   1   0       1384.42       1242.38        11.55 o
  -3   1   0       2960.99       2911.00        28.23 o
  -2   1   0       9596.75       8933.25       108.47 o
  -1   1   0        273.90        315.08         8.10 o
   1   1   0        896.26        885.28        28.75 o
   2   1   0       1394.48       1486.41        17.12 o
   3   1   0       1647.54       1557.65        33.90 o
   5   1   0        233.90        157.76         5.55 o
   6   1   0         63.67         65.17         4.74 o
   7   1   0         61.54         70.96         3.91 o
   8   1   0         16.23         16.71         2.85 o
   9   1   0          0.30          6.45         4.04 o
  10   1   0          2.32          3.52         5.66 o
 -11   2   0          3.03          4.18         4.52 o
 -10   2   0         27.34         27.34         4.77 o
  -9   2   0          1.31         -2.44         2.60 o
  -8   2   0         55.90         58.20         6.13 o
  -7   2   0        111.43        125.75         7.27 o
  -6   2   0        243.94        213.39         8.82 o
  -5   2   0        181.66        187.83         9.52 o
  -4   2   0          4.04         42.53         8.03 o
  -3   2   0        490.66        690.70        51.67 o
  -2   2   0       1229.71       1093.49        54.35 o
  -1   2   0       1198.47       1460.30        23.49 o
   0   2   0        107.27        127.29         3.22 o
   1   2   0        179.70        173.64        10.25 o
   2   2   0         27.38         28.55         5.30 o
   3   2   0       2579.95       2741.53        45.43 o
   4   2   0        750.64        711.34        15.78 o
   5   2   0          0.52         -1.77         1.77 o
   6   2   0          2.16          6.91         2.68 o
   7   2   0          0.03          1.84         1.85 o
   8   2   0         20.13         25.14         3.19 o
   9   2   0         13.58         15.11         5.93 o
 -11   3   0          2.26          2.57         3.74 o
 -10   3   0          2.48         -0.90         3.57 o
  -9   3   0          4.85          1.89         2.93 o
  -8   3   0         71.37         70.53        14.66 o
  -7   3   0         14.26         17.05         4.64 o
  -6   3   0         12.44         15.85         2.45 o
  -5   3   0        112.46        114.97         8.10 o
  -4   3   0         16.31        159.51        22.69 o
  -3   3   0        169.24        285.54        39.01 o
  -2   3   0        709.77        693.42        13.28 o
  -1   3   0       2751.91       2745.55        60.78 o
   0   3   0        505.05        740.66        17.27 o
   1   3   0         39.14         24.93         1.79 o
   2   3   0         54.58        191.21        29.74 o
   3   3   0        342.69        554.28        21.87 o
   4   3   0          3.26        141.51        26.30 o
   5   3   0        259.81        228.77        17.06 o
   6   3   0         64.00         70.86         9.20 o
   7   3   0          3.31         11.40         3.42 o
   8   3   0         33.78         48.73         6.17 o
   9   3   0          2.24          4.12         2.90 o
 -11   4   0          6.85          6.73         6.66 o
 -10   4   0         31.05         21.60         5.56 o
  -9   4   0          1.97         15.08         6.98 o
  -8   4   0         22.68         29.12         6.12 o
  -7   4   0         82.07         83.21        11.15 o
  -6   4   0         78.83         90.59        15.41 o
  -5   4   0        975.33       1101.57        24.58 o
  -4   4   0         94.94        143.43        12.66 o
  -3   4   0       1472.51       1433.45       103.01 o
  -2   4   0        761.01        769.53        47.17 o
  -1   4   0        938.72       1074.82        16.27 o
   0   4   0        309.32        389.11        14.06 o
   1   4   0         72.47         94.60         4.81 o
   2   4   0        750.76        795.91        16.11 o
   3   4   0          5.66         59.34         4.78 o
   4   4   0        227.47        200.46        12.22 o
   5   4   0        309.09        288.32        13.81 o
   6   4   0          2.44          5.87         3.30 o
   7   4   0         37.44         31.33         4.82 o
   8   4   0         12.88          9.11         2.66 o
   9   4   0          0.54          0.10         3.19 o
 -10   5   0          1.81         -3.49         3.50 o
  -9   5   0         28.06         42.46         7.21 o
  -8   5   0          0.06         -9.00        12.28 o
  -7   5   0         13.80         10.59         5.91 o
  -6   5   0          2.72         -9.85         9.85 o
  -5   5   0          8.98         12.91         5.02 o
  -4   5   0        267.23        261.98       115.82 o
  -3   5   0         18.26         29.22         3.26 o
  -2   5   0        216.23        193.45        32.63 o
  -1   5   0        483.29        503.50        11.04 o
   0   5   0        145.13        169.26         5.39 o
   1   5   0        118.20        128.41         4.03 o
   2   5   0        902.56        940.68        14.49 o
   3   5   0         36.22         84.58         5.59 o
   4   5   0        247.06        228.84        18.31 o
   5   5   0         15.22          9.83         3.23 o
   6   5   0         10.37          6.10         2.56 o
   7   5   0         28.25         27.01         4.51 o
   8   5   0          3.37          2.98         7.55 o
   9   5   0         11.25          4.93         6.06 o
 -10   6   0         46.66         50.14        12.13 o
  -9   6   0          8.02         14.45         7.29 o
  -8   6   0         65.96         63.95        11.96 o
  -7   6   0          0.09         -4.17         4.17 o
  -6   6   0          2.71         -5.25         5.25 o
  -5   6   0        225.62        221.10        17.76 o
  -4   6   0         52.67         44.46         3.38 o
  -3   6   0         67.41         89.20         6.21 o
  -2   6   0        189.78        162.71        21.01 o
  -1   6   0          7.10          5.17         3.44 o
   0   6   0          0.47         -0.33         1.50 o
   1   6   0         38.40         45.47         2.93 o
   2   6   0          0.90          1.74         2.75 o
   4   6   0        172.49        179.97        10.57 o
   5   6   0         64.25         65.98         6.57 o
   6   6   0         65.73         68.15         6.88 o
   7   6   0          1.46          9.47         4.74 o
   8   6   0         13.81         22.26         6.16 o
  -9   7   0          4.21         13.38         7.70 o
  -8   7   0          0.13          8.49         6.00 o
  -7   7   0         59.72         44.73         9.93 o
  -6   7   0        106.96         87.03        12.52 o
  -5   7   0         48.23         42.85         8.95 o
  -4   7   0         51.92         44.26        15.23 o
  -3   7   0          5.43          5.11         2.10 o
  -2   7   0         34.74         25.47         3.52 o
  -1   7   0          2.03         13.35         3.18 o
   0   7   0         21.10         33.02         3.26 o
   1   7   0         41.20         45.41         5.05 o
   2   7   0         14.72         31.13         4.78 o
   3   7   0         29.90         24.41         3.15 o
   4   7   0        187.84        172.92         8.20 o
   5   7   0        111.13        115.96         8.52 o
   6   7   0        114.10        116.40        11.15 o
   7   7   0         34.74         29.49         8.52 o
  -9   8   0          0.18          0.47         4.86 o
  -8   8   0          1.87         -5.22         5.87 o
  -7   8   0          1.21         23.91         9.29 o
  -6   8   0          8.63         10.85         6.26 o
  -5   8   0         14.72         27.32         8.02 o
  -4   8   0        120.43        124.69        13.65 o
  -3   8   0        137.64        125.87         8.28 o
  -2   8   0        695.83        736.57        16.77 o
  -1   8   0          6.97         13.50         3.42 o
   0   8   0       1283.73       1577.61        23.89 o
   1   8   0         83.19         83.74         9.10 o
   2   8   0          1.18          8.47         3.79 o
   3   8   0          7.74         26.54         5.14 o
   4   8   0        111.59        131.38        11.14 o
   5   8   0         26.74         31.13         9.46 o
   6   8   0         13.84         19.51         8.26 o
  -8   9   0         10.74          1.76         5.53 o
  -7   9   0          0.59         11.69         7.02 o
  -6   9   0         45.19         48.11        10.81 o
  -5   9   0         52.25         48.04         9.87 o
  -4   9   0         23.73         44.77         9.66 o
  -3   9   0        531.96        521.33        15.04 o
  -2   9   0        422.29        597.02        16.60 o
  -1   9   0         23.30         18.50         3.96 o
   0   9   0         36.74         38.72         5.98 o
   1   9   0          4.57          7.25         3.68 o
   2   9   0          4.51         55.26         8.44 o
   3   9   0         75.01         80.75         8.62 o
   4   9   0        135.96        157.02        12.79 o
   5   9   0          5.42         15.86         8.54 o
  -7  10   0          4.11         11.71         6.69 o
  -6  10   0         30.67         20.56         7.56 o
  -5  10   0         92.18        106.04        14.84 o
  -4  10   0          6.68         53.17         8.87 o
  -3  10   0         47.62         47.70         6.70 o
  -2  10   0         88.96        110.78         7.69 o
  -1  10   0        230.71        278.88        15.19 o
   0  10   0          1.16         -0.03         3.95 o
   1  10   0         39.33         49.03        13.80 o
   2  10   0         16.16         40.77         6.66 o
   3  10   0          5.34         44.14        12.39 o
   4  10   0         21.48         22.93         5.78 o
  -7  11   0          0.08          1.47         5.74 o
  -6  11   0         82.95         74.89        13.38 o
  -5  11   0          9.74         15.68         5.19 o
  -4  11   0        247.95        230.81        14.88 o
  -3  11   0          8.69         21.75         5.23 o
  -2  11   0         21.36         17.36         4.74 o
  -1  11   0         34.69         42.01         6.53 o
   0  11   0          4.31          2.94         6.14 o
   1  11   0         22.62         13.48         5.84 o
   2  11   0         22.54         32.26         6.30 o
   3  11   0          5.89          8.38         3.86 o
   4  11   0          0.32          4.57         4.55 o
  -6  12   0        105.25         83.05        14.77 o
  -5  12   0        117.61        112.48        15.68 o
  -4  12   0         14.24          8.68         5.68 o
  -3  12   0         41.09         29.03         8.72 o
  -2  12   0          0.01          3.39         5.50 o
  -1  12   0          0.06          0.57         5.33 o
   0  12   0          3.24          4.87         3.34 o
   1  12   0         23.47         24.01         6.42 o
   2  12   0         79.81         86.13        13.61 o
  -2 -12   1          0.54         10.26         5.64 o
  -1 -12   1         16.98         17.37         6.80 o
   0 -12   1         32.32         36.97         6.68 o
   1 -12   1          5.28          7.06         3.66 o
   2 -12   1         27.39         44.21        10.19 o
   3 -12   1          4.07         11.37         6.90 o
   4 -12   1         21.57         19.88         5.99 o
   5 -12   1          6.68         14.95         5.12 o
   6 -12   1          8.73          7.75         6.47 o
  -3 -11   1         10.89         14.95         4.93 o
  -2 -11   1         12.27         14.17         4.29 o
  -1 -11   1         12.84         12.82         4.19 o
   0 -11   1         17.15         12.43         3.79 o
   1 -11   1          3.24          1.39         3.39 o
   2 -11   1         87.34         88.12         8.72 o
   3 -11   1        132.13        128.68        11.07 o
   4 -11   1         97.11        113.81        10.85 o
   5 -11   1          7.26         14.03         6.54 o
   6 -11   1         30.86         50.09        11.45 o
   7 -11   1         17.57         20.34         8.36 o
  -4 -10   1         18.39         21.22         8.46 o
  -3 -10   1          1.71          0.92         6.15 o
  -2 -10   1         10.11          5.33         4.40 o
  -1 -10   1          7.48          9.48         3.84 o
   0 -10   1          6.68          0.65         2.80 o
   1 -10   1        183.96        178.97        12.10 o
   2 -10   1        219.34        203.16         9.85 o
   3 -10   1         32.17         41.63         6.23 o
   4 -10   1        241.75        235.98        20.31 o
   5 -10   1          0.19          4.46         4.99 o
   6 -10   1          0.79          1.63         5.26 o
   7 -10   1          7.90          6.31         5.73 o
  -5  -9   1         38.47         39.19        10.13 o
  -4  -9   1         37.59         72.56         8.92 o
  -3  -9   1          0.10         12.17         5.39 o
  -2  -9   1         80.59         87.65         8.81 o
  -1  -9   1         42.62         35.66         5.59 o
   0  -9   1        350.54        391.46        17.14 o
   1  -9   1          0.81          4.98         3.57 o
   2  -9   1       1288.07       1381.39        24.79 o
   3  -9   1         10.88         36.67         5.88 o
   4  -9   1        194.34        202.02        17.65 o
   5  -9   1         26.54         21.71         6.76 o
   6  -9   1          4.20          9.68         6.62 o
   7  -9   1         37.69         34.17         9.64 o
   8  -9   1          0.25         11.47         7.45 o
  -7  -8   1          0.01         11.42         7.07 o
  -6  -8   1         65.08         63.59         8.87 o
  -5  -8   1          1.69          9.16         6.24 o
  -4  -8   1        132.97        157.45         9.76 o
  -3  -8   1         31.14         30.47         4.37 o
  -2  -8   1        175.18        197.54        11.89 o
  -1  -8   1        358.06        449.73        17.38 o
   0  -8   1         78.04        110.87        14.41 o
   1  -8   1        448.52        458.50        12.96 o
   2  -8   1         51.07         80.58         9.47 o
   3  -8   1          5.73          7.59         2.75 o
   4  -8   1         65.57         93.00        12.13 o
   5  -8   1         89.77         80.99        11.87 o
   6  -8   1          4.28         17.66         8.45 o
   7  -8   1         76.94         60.18        11.63 o
   8  -8   1          2.08          9.94         5.79 o
   9  -8   1          4.67          4.05         6.40 o
  -7  -7   1          0.22          0.11         6.47 o
  -6  -7   1        247.99        267.05        16.84 o
  -5  -7   1         35.58         44.25         7.52 o
  -4  -7   1         46.41         90.33         7.44 o
  -3  -7   1         64.09         72.13         5.82 o
  -2  -7   1        490.81        531.65        14.88 o
  -1  -7   1        438.14        464.89        19.21 o
   0  -7   1       1536.75       1973.77        39.87 o
   1  -7   1       1468.05       1710.39        33.76 o
   2  -7   1          4.07          4.60         2.71 o
   3  -7   1         27.03         27.78         4.92 o
   4  -7   1         56.66         66.48        37.98 o
   5  -7   1         12.03         33.98        10.16 o
   6  -7   1          2.26         -2.18         6.64 o
   7  -7   1          0.11         -2.13         4.55 o
   8  -7   1          7.02         -1.91         5.65 o
   9  -7   1          0.03          0.43         4.89 o
  -8  -6   1          6.45         16.80         5.49 o
  -7  -6   1          0.00         -1.34         3.45 o
  -6  -6   1         42.90         35.81         6.28 o
  -5  -6   1         13.14         24.18         4.87 o
  -4  -6   1         35.50         64.20         9.96 o
  -3  -6   1        511.43        517.18        12.05 o
  -2  -6   1        444.05        408.64        10.12 o
  -1  -6   1         40.76         39.05         2.87 o
   0  -6   1         38.31         42.50         3.32 o
   1  -6   1         61.21         65.35         5.15 o
   2  -6   1         48.44         34.91         3.62 o
   3  -6   1        219.12        226.75         9.17 o
   4  -6   1          1.22         19.77        34.06 o
   5  -6   1         46.37         96.32        13.86 o
   6  -6   1         83.36         86.02        11.78 o
   7  -6   1          8.53          5.52         4.58 o
   8  -6   1         69.41         53.85        10.93 o
   9  -6   1          4.01          2.94         5.16 o
  10  -6   1         13.13         13.98         8.36 o
  -9  -5   1          2.11          3.59         6.48 o
  -8  -5   1         24.90         23.38         5.37 o
  -7  -5   1         59.65         57.70         7.64 o
  -6  -5   1          0.26         -1.91         2.76 o
  -5  -5   1         71.90         73.46         9.80 o
  -4  -5   1         29.17         78.84         8.09 o
  -3  -5   1        710.10        651.05        12.67 o
  -2  -5   1        182.34        202.39        14.38 o
  -1  -5   1         12.70         11.16         1.55 o
   0  -5   1          6.51         14.91         1.83 o
   1  -5   1        179.95        237.08        13.03 o
   2  -5   1        796.72        791.14        32.18 o
   3  -5   1        169.06        153.97         6.45 o
   4  -5   1        487.63        355.22        62.41 o
   5  -5   1         35.78         30.67         7.05 o
   6  -5   1          5.26         -9.36         9.36 o
   7  -5   1          1.62         -5.69         5.69 o
   8  -5   1          1.70         -2.85         3.28 o
   9  -5   1          1.31         -0.06         3.71 o
  10  -5   1          2.80         -0.41         3.21 o
 -10  -4   1          1.69          2.81         5.31 o
  -9  -4   1          0.03         -1.53         5.30 o
  -8  -4   1         11.42         13.06         4.05 o
  -7  -4   1         76.26         98.92         8.06 o
  -6  -4   1        165.84        168.03         9.39 o
  -5  -4   1         45.67         53.74         8.92 o
  -4  -4   1        187.51        242.99        12.41 o
  -3  -4   1         34.38         31.93         3.36 o
  -2  -4   1        781.60        787.48        24.02 o
  -1  -4   1        778.52        746.79        15.45 o
   0  -4   1       1338.54       1676.42        24.49 o
   1  -4   1        283.64        298.10         6.09 o
   2  -4   1         70.33         54.48         4.43 o
   3  -4   1          1.36         45.86        95.86 o
   4  -4   1         39.66         51.66        10.04 o
   5  -4   1          0.67         46.17         6.82 o
   6  -4   1         81.27         90.45         4.05 o
   7  -4   1         46.48         44.92         8.66 o
   8  -4   1         44.05         38.31         7.89 o
   9  -4   1         44.91         56.73         8.12 o
  10  -4   1          1.70          0.14         3.38 o
  11  -4   1         16.37          3.50         4.29 o
  -9  -3   1          0.02         -3.32         3.41 o
  -8  -3   1         46.32         43.64         6.40 o
  -7  -3   1         58.48         58.52         5.66 o
  -6  -3   1         58.68         77.08         9.46 o
  -5  -3   1         95.45        102.82        13.71 o
  -4  -3   1        240.48        192.31         6.64 o
  -2  -3   1        323.75        418.89        10.72 o
  -1  -3   1        111.91        105.56         4.76 o
   0  -3   1        756.05        922.42        34.78 o
   1  -3   1       1571.80       1678.74        23.76 o
   2  -3   1         50.06         53.13         2.84 o
   3  -3   1        305.70        452.27        40.95 o
   4  -3   1        547.66        615.32        15.91 o
   5  -3   1        166.56        151.05         4.90 o
   6  -3   1         48.54         50.46         5.49 o
   7  -3   1        119.94        130.26         9.33 o
   8  -3   1         33.30         26.78         3.67 o
   9  -3   1          3.70          7.11         4.36 o
  10  -3   1          4.87          2.54         3.97 o
  11  -3   1          1.76          5.21         4.58 o
 -10  -2   1          5.01          2.07         5.55 o
  -9  -2   1          1.77          7.02         5.73 o
  -8  -2   1         14.11         18.39         2.71 o
  -7  -2   1         18.10         25.58         3.21 o
  -6  -2   1         42.73         56.70         4.00 o
  -5  -2   1         93.84        105.02         4.38 o
  -4  -2   1        682.01        848.51        10.48 o
  -3  -2   1        426.67       1204.51       116.19 o
  -2  -2   1        157.71        144.27         3.66 o
  -1  -2   1        492.98        526.87         5.42 o
   0  -2   1       1393.35       1940.52        48.79 o
   1  -2   1      28556.07      31630.45       667.16 o
   2  -2   1        134.72         96.47         6.60 o
   3  -2   1       1571.01       1634.56        17.01 o
   4  -2   1        214.97        186.32        10.53 o
   5  -2   1        130.35        118.03         7.61 o
   6  -2   1        204.40        177.07         9.99 o
   7  -2   1          0.58          2.40         1.86 o
   8  -2   1        122.81        116.60         7.57 o
   9  -2   1         12.43         11.72         4.60 o
  10  -2   1         27.13         30.04         4.53 o
  11  -2   1          5.11          9.41         5.82 o
 -10  -1   1          0.10          1.81         2.67 o
  -9  -1   1          9.24          9.98         2.50 o
  -8  -1   1         41.62         50.64         4.41 o
  -7  -1   1          4.19          9.42         1.74 o
  -6  -1   1          0.03          1.62         1.51 o
  -5  -1   1          2.64          4.45         1.46 o
  -4  -1   1          1.15         15.70         9.43 o
  -3  -1   1       1612.60       1781.99        33.83 o
  -2  -1   1       2947.14       2950.72        22.06 o
  -1  -1   1        372.85        420.50        20.09 o
   1  -1   1       1730.99       2201.70        26.17 o
   2  -1   1       4900.43       4854.11        51.22 o
   3  -1   1        129.83        121.90         3.64 o
   4  -1   1         29.61         86.37        12.89 o
   5  -1   1         31.82         30.68         2.44 o
   6  -1   1        315.25        287.70         7.62 o
   7  -1   1        107.50         96.34         7.40 o
   8  -1   1          4.09          1.70         1.64 o
   9  -1   1          8.91         10.04         2.47 o
  10  -1   1          0.14          1.59         2.81 o
  11  -1   1          7.21          9.67         6.11 o
 -10   0   1          0.04          1.41         2.50 o
  -9   0   1          0.00          5.05         2.63 o
  -8   0   1         47.13         55.18         4.62 o
  -7   0   1         41.80         44.10         3.26 o
  -6   0   1        936.31        910.12        25.09 o
  -5   0   1        200.92        208.35         6.72 o
  -4   0   1        281.51        367.96        14.70 o
  -3   0   1        996.74        940.19        39.32 o
   1   0   1       2136.78       1965.73        20.73 o
   2   0   1         62.51         57.90         2.94 o
   3   0   1        970.36        852.97        19.70 o
   4   0   1       1476.77       1910.43       153.86 o
   5   0   1         75.28         81.08         4.73 o
   6   0   1         70.88         58.06         7.89 o
   7   0   1         38.29         37.32         2.62 o
   8   0   1         58.03         51.33         3.65 o
   9   0   1          5.44          3.99         3.10 o
  10   0   1         14.37          9.26         3.42 o
 -10   1   1         34.08         31.02         5.60 o
  -9   1   1         19.74         20.20         3.68 o
  -8   1   1         53.29         60.16         6.83 o
  -7   1   1         14.80         38.16         5.19 o
  -6   1   1        115.87        120.41        12.57 o
  -5   1   1        323.24        302.82         6.03 o
  -4   1   1       1526.37       1842.79        17.90 o
  -2   1   1      20264.28      19561.48        93.81 o
  -1   1   1       1846.60       1720.26        22.69 o
   1   1   1       3227.76       3607.16        68.44 o
   2   1   1       1481.06       1354.23        17.28 o
   3   1   1        241.04        241.22         6.12 o
   4   1   1       2535.70       2718.88        61.57 o
   5   1   1        321.33        389.82        24.99 o
   6   1   1         15.78         11.82         2.87 o
   7   1   1          0.96          2.88         1.75 o
   8   1   1         21.54         28.60         3.79 o
   9   1   1          0.08          4.78         2.84 o
  10   1   1          1.50         -0.91         2.37 o
 -10   2   1          1.08          1.68         2.47 o
  -9   2   1         35.16         22.71         5.01 o
  -8   2   1         41.51         62.37         7.89 o
  -7   2   1        112.39        118.90         5.69 o
  -6   2   1         18.56         25.88         7.69 o
  -5   2   1        534.84        541.50        16.00 o
  -4   2   1       5666.88       5748.71        58.19 o
  -3   2   1       3043.90       3033.87        20.17 o
  -2   2   1      36472.55      36364.30       597.61 o
  -1   2   1       4008.65       4303.12        48.29 o
   0   2   1       6773.21       9361.14        48.96 o
   1   2   1        540.91        563.71        22.34 o
   2   2   1        127.62        137.86         5.91 o
   3   2   1        872.98       1348.24        46.32 o
   4   2   1        276.98        233.11         6.18 o
   5   2   1          1.39          3.46         2.41 o
   6   2   1        269.60        263.29         7.07 o
   7   2   1         26.88         33.74         3.53 o
   8   2   1         18.39         17.94         3.06 o
   9   2   1          6.60         11.45         3.25 o
 -11   3   1         11.25          4.37         4.02 o
 -10   3   1         13.59         11.14         4.43 o
  -9   3   1         19.48          8.99         5.03 o
  -8   3   1         51.67         75.50         9.96 o
  -7   3   1          8.93         27.78         4.02 o
  -6   3   1          2.31          4.03         4.55 o
  -5   3   1        144.62        147.32        20.64 o
  -4   3   1       1111.05       1144.11        38.51 o
  -3   3   1       2870.68       2940.65        49.76 o
  -2   3   1        767.50        730.31        20.58 o
  -1   3   1        271.09        226.16        10.42 o
   0   3   1        844.20       1105.36        20.07 o
   1   3   1         43.30         46.26         3.54 o
   2   3   1       1413.92       1504.85        61.19 o
   3   3   1        710.50        770.65        24.88 o
   4   3   1        585.25        694.44        18.46 o
   5   3   1          7.90         11.21         3.77 o
   6   3   1         74.35         64.39         9.19 o
   7   3   1          6.88          0.08         2.43 o
   8   3   1          1.14          4.43         3.82 o
   9   3   1         24.36         28.76         4.91 o
 -11   4   1          3.22         21.12         8.02 o
 -10   4   1          1.97          4.04         5.95 o
  -9   4   1        130.81        154.77        13.00 o
  -8   4   1          4.22          8.79         4.41 o
  -7   4   1        364.21        397.28        18.22 o
  -6   4   1         11.27         29.33        14.34 o
  -5   4   1          0.02        224.09        35.91 o
  -4   4   1       1406.25       1416.54        37.66 o
  -3   4   1        219.51        392.13       165.19 o
  -2   4   1        259.84        304.36        14.42 o
  -1   4   1          0.01          0.08         1.72 o
   0   4   1        379.43        380.67         6.46 o
   1   4   1        120.31        126.49         5.90 o
   2   4   1         71.73         77.26         8.59 o
   3   4   1        247.60        310.47         9.58 o
   4   4   1          6.08         97.53        25.46 o
   5   4   1          9.92          2.35         2.28 o
   6   4   1         74.70         62.63        10.30 o
   7   4   1        127.39        114.75         8.27 o
   8   4   1          7.24          1.58         2.97 o
   9   4   1         45.64         43.14         9.59 o
 -10   5   1          9.00         14.15         8.47 o
  -9   5   1          3.84          8.88         7.12 o
  -8   5   1          7.78         12.06         7.03 o
  -7   5   1        110.21        109.15        13.61 o
  -6   5   1         11.91         -6.61         6.61 o
  -5   5   1        329.72        314.85        19.70 o
  -4   5   1        336.66        261.73        71.90 o
  -3   5   1          0.50          1.20         1.09 o
  -2   5   1         55.10         56.02         7.14 o
  -1   5   1          5.73          0.81         1.44 o
   0   5   1         32.86         51.71         7.38 o
   1   5   1          0.23          0.00         0.97 o
   2   5   1        242.06        290.33         9.14 o
   3   5   1        230.01        248.48         9.17 o
   4   5   1         11.50          0.92         3.77 o
   5   5   1         32.48         27.26         4.23 o
   6   5   1         44.31         52.13         5.77 o
   7   5   1         13.90         10.43         5.12 o
   8   5   1          3.94          5.12         2.94 o
   9   5   1          0.03          1.62         4.98 o
 -10   6   1         19.37         19.56         8.60 o
  -9   6   1         29.67         40.36        10.89 o
  -8   6   1         68.92         60.03        12.28 o
  -7   6   1         82.44         91.24        13.05 o
  -6   6   1         23.70         30.69         8.52 o
  -5   6   1         80.40        141.01        14.65 o
  -4   6   1         31.47         31.72         4.17 o
  -3   6   1         67.86         86.62         5.96 o
  -2   6   1         82.74         84.86         8.51 o
  -1   6   1         19.86         16.98         2.79 o
   0   6   1         32.72         45.95         3.18 o
   1   6   1        170.30        194.06         7.86 o
   2   6   1         38.91         51.98         6.83 o
   3   6   1        498.87        536.53        24.80 o
   4   6   1         96.48         76.88         8.61 o
   5   6   1         82.94         76.42         7.86 o
   6   6   1         26.16         25.03         4.36 o
   7   6   1          1.16          5.27         3.33 o
   8   6   1        106.07        107.95        11.06 o
  -9   7   1          0.03          3.48         5.08 o
  -8   7   1          5.47         -2.67         4.62 o
  -7   7   1          0.03          8.99         6.86 o
  -6   7   1         17.47         22.50         8.50 o
  -5   7   1          0.12         15.37         7.45 o
  -4   7   1         99.07         92.47        13.32 o
  -3   7   1        238.81        218.43        10.08 o
  -2   7   1         22.82         23.34         2.94 o
  -1   7   1        190.11        225.05        10.13 o
   0   7   1         60.17         69.67         7.14 o
   1   7   1         16.00         15.12         3.42 o
   2   7   1         82.46         89.79         7.15 o
   3   7   1          0.63         11.28         3.42 o
   4   7   1          0.36         -1.49         2.44 o
   5   7   1         46.66         44.85         5.55 o
   6   7   1          7.46          4.40         2.96 o
   7   7   1          2.32          5.39         6.78 o
  -9   8   1          0.19         -1.38         5.13 o
  -8   8   1          4.92          5.68         5.45 o
  -7   8   1         64.29         74.50        13.63 o
  -6   8   1          1.12          7.28         5.02 o
  -5   8   1         52.03         44.76         9.81 o
  -4   8   1         34.88         43.19         8.46 o
  -3   8   1         73.00         84.12         7.06 o
  -2   8   1          0.00         52.09         6.55 o
  -1   8   1          1.03         -2.37         2.37 o
   0   8   1          1.37         -2.04         2.04 o
   1   8   1         37.23         36.81         6.18 o
   2   8   1        105.03        133.33         8.12 o
   3   8   1         98.05         99.65         7.19 o
   4   8   1         37.66         49.56        10.39 o
   5   8   1          9.92          6.36         7.02 o
   6   8   1         28.99         26.43         9.71 o
  -8   9   1          0.28          6.85         6.13 o
  -7   9   1         22.57         23.92         9.00 o
  -6   9   1         28.77         22.26         8.08 o
  -5   9   1          0.08         10.87         6.76 o
  -4   9   1         13.39         19.07         6.29 o
  -3   9   1         60.12        158.07         9.27 o
  -2   9   1          9.13         46.14         5.73 o
  -1   9   1        181.88        189.93         8.90 o
   0   9   1         55.21         65.21         7.11 o
   1   9   1          8.76          7.60         3.26 o
   2   9   1        425.33        424.66        19.13 o
   3   9   1         16.88         17.98         8.37 o
   4   9   1         77.38         63.81         8.39 o
   5   9   1         74.84         70.90        13.90 o
  -7  10   1         26.57         34.97        10.10 o
  -6  10   1         40.75         50.31        11.12 o
  -5  10   1        145.75        151.03        17.69 o
  -4  10   1        534.82        514.77        21.14 o
  -3  10   1         41.31         45.28         6.76 o
  -2  10   1        309.54        316.69        12.54 o
  -1  10   1          0.02          6.59         4.33 o
   0  10   1         36.45         49.15         6.94 o
   1  10   1          0.03          8.71         5.39 o
   2  10   1        197.78        246.82        15.61 o
   3  10   1        109.92        147.42        12.51 o
   4  10   1         11.43         11.34         6.67 o
  -7  11   1         37.10         29.27         9.97 o
  -6  11   1          5.96         23.30         8.89 o
  -5  11   1         35.35         27.57         6.03 o
  -4  11   1         46.48         82.32         9.51 o
  -3  11   1         11.42         10.55         3.91 o
  -2  11   1          3.24          3.62         4.45 o
  -1  11   1         22.18         33.35         6.52 o
   0  11   1          0.20          4.71         3.78 o
   1  11   1         11.10          9.30         7.13 o
   2  11   1          0.01          2.01         3.07 o
   3  11   1          0.77          2.37         3.37 o
   4  11   1          0.13          7.70         5.82 o
  -6  12   1          3.68         24.31         9.52 o
  -5  12   1          1.57         31.05         9.82 o
  -4  12   1         46.29         59.56        12.55 o
  -3  12   1         26.95         31.77         9.13 o
  -2  12   1         11.63          3.28         4.60 o
  -1  12   1          1.96          2.21         3.17 o
   0  12   1          1.23          0.27         4.31 o
   1  12   1          9.76         10.06         8.37 o
   2  12   1          0.06          1.71         4.39 o
  -2 -12   2          0.07          6.56         4.78 o
  -1 -12   2          0.29         -0.24         3.73 o
   0 -12   2          4.63         -1.36         3.81 o
   1 -12   2         25.54         30.84         6.19 o
   2 -12   2          9.97          5.43         5.77 o
   3 -12   2         13.89          8.23         5.91 o
   4 -12   2          6.34          6.02         3.59 o
   5 -12   2         20.09          5.63         8.74 o
   6 -12   2          0.09          1.64         5.49 o
  -3 -11   2          7.93         13.89         4.17 o
  -2 -11   2          3.70          6.80         4.03 o
  -1 -11   2         47.82         49.39         7.28 o
   0 -11   2          1.31          2.73         3.39 o
   1 -11   2         12.45         12.96         5.19 o
   2 -11   2          8.06         16.28         4.61 o
   3 -11   2        185.99        184.22        12.80 o
   4 -11   2         22.05         24.26         5.56 o
   5 -11   2         38.50         29.31         8.99 o
   6 -11   2          1.51          3.92         5.82 o
   7 -11   2          0.84          0.92         4.60 o
  -4 -10   2         11.97         17.60         4.75 o
  -3 -10   2         17.24         15.98         4.56 o
  -2 -10   2          0.58         -3.14         3.14 o
  -1 -10   2        133.06        144.01        11.33 o
   0 -10   2         20.22         12.32         4.16 o
   1 -10   2          3.75         15.80         6.04 o
   2 -10   2         14.29         14.22         3.58 o
   3 -10   2         20.74         18.14         7.37 o
   4 -10   2          8.43         15.26         6.09 o
   5 -10   2         20.57         15.78         6.26 o
   6 -10   2          0.01         -5.73         5.73 o
   7 -10   2          9.33         10.95         6.68 o
  -5  -9   2         43.17         49.78         7.89 o
  -4  -9   2         32.74         38.47         8.12 o
  -3  -9   2         90.57         96.28         9.19 o
  -2  -9   2         10.17         18.63         4.69 o
  -1  -9   2          0.40          2.35         2.95 o
   0  -9   2         11.36         20.82         4.42 o
   1  -9   2        408.16        418.10        13.25 o
   2  -9   2        538.27        678.80        21.80 o
   3  -9   2         39.67         39.06         6.49 o
   4  -9   2         10.74         15.69         6.38 o
   5  -9   2          0.72         -6.07         6.07 o
   6  -9   2          3.84         23.16         9.24 o
   7  -9   2         31.04         26.05         7.29 o
   8  -9   2          0.30         -2.72         5.49 o
  -7  -8   2         46.22         67.27        14.06 o
  -6  -8   2         22.20         31.94         7.01 o
  -5  -8   2          0.13          6.08         3.96 o
  -4  -8   2          0.79         25.59         4.95 o
  -3  -8   2          0.73          8.07         4.04 o
  -2  -8   2          1.05         59.13         6.80 o
  -1  -8   2         29.63         40.05         5.77 o
   0  -8   2       2304.08       2752.84        54.20 o
   1  -8   2        417.11        441.25        12.92 o
   2  -8   2        121.01        134.95        15.06 o
   3  -8   2         16.81         15.06         3.17 o
   4  -8   2         24.58         23.14         7.39 o
   5  -8   2         25.26         36.95         9.79 o
   6  -8   2         73.08         59.16        11.39 o
   7  -8   2         21.59          6.03         5.45 o
   8  -8   2          1.82         -0.22         4.72 o
   9  -8   2          2.72         -3.34         4.64 o
  -8  -7   2          9.46          3.48         4.43 o
  -7  -7   2         31.71         49.67         7.94 o
  -6  -7   2         15.37         53.45         9.17 o
  -5  -7   2         92.10         97.24         9.92 o
  -4  -7   2         27.08         37.77         7.15 o
  -3  -7   2        499.10        503.28        14.84 o
  -2  -7   2       2631.83       2829.03        43.11 o
  -1  -7   2        304.12        340.49        19.00 o
   0  -7   2       1193.51       1439.76        21.46 o
   1  -7   2          1.44         37.62         7.40 o
   2  -7   2         71.52         70.69         6.20 o
   3  -7   2         86.27         85.82        12.05 o
   4  -7   2        330.57        341.61        30.06 o
   5  -7   2         89.70        126.83        15.80 o
   6  -7   2         13.34          5.54         4.16 o
   7  -7   2         16.63         24.83         7.46 o
   8  -7   2          9.77          2.26         4.25 o
   9  -7   2         11.32          8.97         6.18 o
  -8  -6   2          5.99          4.35         3.73 o
  -7  -6   2          1.95         -0.37         2.90 o
  -6  -6   2         83.64         82.81         9.18 o
  -5  -6   2         21.03         11.42         5.74 o
  -4  -6   2        216.00        220.45        12.28 o
  -3  -6   2        657.96        767.34        17.45 o
  -2  -6   2         89.20        126.73         7.62 o
  -1  -6   2        272.78        306.31        10.65 o
   0  -6   2        497.54        507.23        14.70 o
   1  -6   2        235.67        248.51         9.74 o
   2  -6   2        420.04        391.88        14.12 o
   3  -6   2         39.35         56.67        11.16 o
   4  -6   2        469.23        447.16        10.77 o
   5  -6   2        206.28        213.93        17.73 o
   6  -6   2          0.05          8.06         4.56 o
   7  -6   2          0.63         -1.94         5.22 o
   8  -6   2          4.19         -6.28         6.28 o
   9  -6   2          0.03         -3.03         5.91 o
  10  -6   2          6.58         14.60         7.62 o
  -9  -5   2          2.01          5.45         4.95 o
  -8  -5   2        103.51        110.06        10.74 o
  -7  -5   2          3.56          8.76         5.38 o
  -6  -5   2         14.46          9.87         3.51 o
  -5  -5   2         61.47         74.02         8.90 o
  -4  -5   2        722.75        714.77        17.29 o
  -3  -5   2        461.72        579.44        20.24 o
  -2  -5   2       1546.74       1607.64        42.58 o
  -1  -5   2        465.78        465.23         8.32 o
   0  -5   2        680.38        779.44        12.63 o
   1  -5   2        385.70        394.25        12.75 o
   2  -5   2         76.28         62.19         2.69 o
   3  -5   2          9.00          9.94         1.76 o
   4  -5   2         10.81         11.43        14.06 o
   5  -5   2          0.04          0.05         0.87 o
   6  -5   2          0.46          4.36         5.25 o
   7  -5   2         38.87         39.34         6.10 o
   8  -5   2         37.36         28.42         8.34 o
   9  -5   2          4.98          0.78        10.28 o
  10  -5   2          7.59          9.39         4.88 o
  -9  -4   2          1.41          3.75         3.58 o
  -8  -4   2          0.10         -0.17         2.75 o
  -7  -4   2          7.21         13.11         4.55 o
  -6  -4   2          0.43          1.30         2.78 o
  -5  -4   2         12.55         21.19         5.79 o
  -4  -4   2          1.98         47.58         4.89 o
  -3  -4   2          1.28          6.27         2.22 o
  -2  -4   2        696.05        736.22        21.76 o
  -1  -4   2          4.58          5.19         1.16 o
   0  -4   2        600.01       1016.07        26.90 o
   1  -4   2        862.03       1023.18        19.11 o
   2  -4   2         20.67         12.47         2.26 o
   3  -4   2       1628.53       1439.90        56.95 o
   4  -4   2        128.97        108.86         5.01 o
   5  -4   2        187.00        206.39         7.12 o
   6  -4   2         76.28         77.04         3.92 o
   7  -4   2          3.80         14.53         4.04 o
   8  -4   2         54.56         47.16         7.48 o
   9  -4   2          1.42         -2.54         3.22 o
  10  -4   2          4.92         -2.22        13.90 o
  11  -4   2          1.38         -4.05         5.73 o
 -10  -3   2         10.62          8.11         5.45 o
  -9  -3   2          9.73          8.06         3.43 o
  -8  -3   2         88.27         92.75         8.73 o
  -7  -3   2         17.98         23.45         3.83 o
  -6  -3   2        286.86        277.25        11.03 o
  -5  -3   2        193.05        173.91        10.71 o
  -4  -3   2          7.11         79.29        11.31 o
  -3  -3   2          6.43          6.31         1.09 o
  -2  -3   2        424.27        422.09         5.17 o
  -1  -3   2       1480.85       1511.19        24.81 o
   0  -3   2        232.00        261.65         9.36 o
   1  -3   2       1259.40       1338.13        27.18 o
   2  -3   2        259.21        238.81         4.63 o
   3  -3   2       1075.69       1046.85        13.29 o
   4  -3   2         53.14         50.65         3.45 o
   5  -3   2         92.67        107.91         6.36 o
   6  -3   2        137.58        143.94         8.97 o
   7  -3   2          5.12         14.85         4.02 o
   8  -3   2         45.84         54.64        10.07 o
   9  -3   2          0.08          2.09         3.99 o
  10  -3   2         13.44          8.34        10.08 o
 -10  -2   2          1.09         -1.01         4.50 o
  -9  -2   2          5.73          4.69         3.45 o
  -8  -2   2         49.62         48.85         4.31 o
  -7  -2   2          0.44          9.90         2.31 o
  -6  -2   2        130.60        125.07         5.30 o
  -5  -2   2        181.81        191.18         6.05 o
  -3  -2   2        641.02        960.21        35.27 o
  -2  -2   2         86.90         88.80         2.77 o
  -1  -2   2       3250.11       3536.50        37.81 o
   0  -2   2        115.09        105.39         4.70 o
   1  -2   2       2555.53       2480.76        16.30 o
   2  -2   2        211.19        212.41         9.94 o
   3  -2   2         70.10         76.71         5.34 o
   4  -2   2         49.88         35.98         3.56 o
   5  -2   2         54.47         47.34         5.39 o
   6  -2   2         55.85         44.70         5.03 o
   7  -2   2         46.24         52.58         5.04 o
   8  -2   2         24.76         28.96         4.96 o
   9  -2   2         43.12         43.08         5.11 o
  10  -2   2          2.19          2.15         2.71 o
  11  -2   2          2.42          0.43         3.26 o
 -10  -1   2          6.86         18.71         7.61 o
  -9  -1   2         26.70         24.21         3.71 o
  -8  -1   2          6.00         11.21         2.94 o
  -7  -1   2         64.84         89.95         4.55 o
  -6  -1   2        169.53        153.55         4.41 o
  -5  -1   2        274.84        296.31         8.16 o
  -4  -1   2         36.46         55.38         6.23 o
  -3  -1   2        364.36        667.03        20.07 o
  -2  -1   2        208.68        218.83        10.12 o
  -1  -1   2        733.90        749.53        15.76 o
   1  -1   2        141.42        188.36        12.91 o
   2  -1   2       1006.40       1122.24        22.51 o
   3  -1   2        174.70        150.18         8.39 o
   4  -1   2        651.50        637.45        12.08 o
   5  -1   2         23.81         25.86         4.68 o
   6  -1   2         23.54         23.77         6.53 o
   7  -1   2         19.41         21.74         2.13 o
   8  -1   2         12.73          6.02         2.61 o
   9  -1   2         20.97         14.31         2.74 o
  10  -1   2          8.67          8.68         3.78 o
  11  -1   2          5.04          0.75         3.38 o
 -10   0   2         19.00         22.02         7.62 o
  -9   0   2         40.22         44.05         4.83 o
  -8   0   2          0.79         -1.24         2.87 o
  -7   0   2         78.35         84.57         6.52 o
  -6   0   2          0.55         57.83        12.02 o
  -5   0   2          3.07          8.31         2.27 o
  -4   0   2         74.41        151.41         5.11 o
  -3   0   2          3.79          5.76         5.78 o
  -2   0   2       2034.30       2015.31        13.93 o
  -1   0   2       4254.39       4006.64        38.76 o
   1   0   2         33.14         29.28         2.20 o
   2   0   2       3426.02       3161.44        20.31 o
   3   0   2        464.80        412.58         6.53 o
   4   0   2       2972.11       3177.60        27.91 o
   5   0   2          0.33          0.31         1.36 o
   6   0   2        154.05        146.78         6.07 o
   7   0   2          0.25          2.86         1.86 o
   8   0   2          2.77          3.28         1.83 o
   9   0   2          1.29          3.81         3.29 o
  10   0   2          0.83          2.20         3.32 o
 -10   1   2          0.74          7.50         3.74 o
  -9   1   2          4.27          1.55         2.56 o
  -8   1   2          0.32         10.45         4.30 o
  -7   1   2         22.88         40.65         6.13 o
  -6   1   2        134.43        182.08        15.46 o
  -5   1   2         63.33         86.22         5.24 o
  -4   1   2        798.24       1270.56        20.18 o
  -3   1   2       2092.04       2089.63        31.11 o
  -2   1   2      33609.14      31620.75       145.80 o
  -1   1   2       1553.03       1401.09        21.04 o
   0   1   2       3040.92       3628.65        37.82 o
   1   1   2        597.08        640.48         8.50 o
   2   1   2       2331.68       2121.71        40.08 o
   3   1   2        104.88         86.20         3.00 o
   4   1   2       1095.48       1051.96        11.25 o
   5   1   2        645.62        657.46        18.18 o
   6   1   2        112.10        100.28         7.19 o
   7   1   2        164.73        181.24         5.91 o
   8   1   2          0.59          4.92         2.27 o
   9   1   2         22.29         24.25         4.31 o
  10   1   2          3.49          7.06         3.63 o
 -10   2   2         18.31         20.94         4.09 o
  -9   2   2         22.01         24.97         5.53 o
  -8   2   2        367.23        378.59        17.74 o
  -7   2   2         28.66         40.42         6.87 o
  -6   2   2        818.49        805.18        31.82 o
  -5   2   2        420.17        498.23        15.37 o
  -3   2   2        211.54        622.70       110.12 o
  -2   2   2        878.76        930.57        11.00 o
  -1   2   2        556.85        507.70        13.08 o
   0   2   2         20.27         27.77         1.35 o
   1   2   2       4559.38       4747.47        47.80 o
   2   2   2         50.49         76.15         7.88 o
   3   2   2       1493.55       1529.08        43.48 o
   4   2   2         12.49         13.84         4.20 o
   5   2   2         79.26         72.00         3.79 o
   6   2   2          9.84         13.46         4.60 o
   7   2   2         20.17         18.96         2.72 o
   8   2   2        109.89        100.91         5.76 o
   9   2   2          0.76          2.89         3.12 o
 -10   3   2         11.63         11.91         4.85 o
  -9   3   2         15.08         15.66         4.79 o
  -8   3   2         20.45         28.17         3.97 o
  -7   3   2          8.02         26.29         4.66 o
  -6   3   2        898.23        930.54        23.77 o
  -5   3   2        106.01        151.18        21.16 o
  -4   3   2       7910.46       7871.13        51.53 o
  -3   3   2       2240.53       2305.44        17.83 o
  -2   3   2       1699.04       1519.56        29.52 o
  -1   3   2          7.50          3.39         0.89 o
   0   3   2        446.74        568.67         9.84 o
   1   3   2        115.30        103.71         4.97 o
   2   3   2       3494.45       3705.67        52.82 o
   3   3   2        166.95        268.03        14.57 o
   4   3   2        338.36        293.12        24.50 o
   5   3   2          9.85         10.84         1.84 o
   6   3   2         58.69         62.50         6.22 o
   7   3   2         60.56         58.39         5.84 o
   8   3   2        110.92        104.37         8.14 o
   9   3   2         28.17         33.63         5.33 o
 -11   4   2          0.09         -0.99         4.72 o
 -10   4   2         21.14         23.83         6.49 o
  -9   4   2         93.70        114.74        11.79 o
  -8   4   2         45.85         60.61         8.39 o
  -7   4   2        233.15        261.52        15.31 o
  -6   4   2        674.00        700.55        21.12 o
  -5   4   2         24.30         55.52         8.81 o
  -4   4   2        764.07       1304.49        35.41 o
  -2   4   2        134.37        143.52         9.47 o
  -1   4   2         36.89         31.38         2.37 o
   0   4   2        537.22        646.10        10.45 o
   1   4   2        222.08        393.72        20.72 o
   2   4   2        337.51        410.88         7.33 o
   3   4   2        225.07        201.37         7.69 o
   4   4   2        425.35        447.49        15.76 o
   5   4   2          6.31         -0.05         5.61 o
   6   4   2         60.07         68.47         7.16 o
   7   4   2          7.63          8.24         3.34 o
   8   4   2          0.18          1.52         3.18 o
   9   4   2         19.65         24.94         5.90 o
 -10   5   2          2.33         13.26         7.79 o
  -9   5   2          2.21         12.84         6.82 o
  -8   5   2         70.25         76.49        12.89 o
  -7   5   2         36.04         37.57         8.85 o
  -6   5   2        114.09        122.47        14.29 o
  -5   5   2        451.33        514.10        25.32 o
  -4   5   2        180.50        185.38        42.52 o
  -3   5   2         73.89         66.92         7.59 o
  -2   5   2          6.34          0.26         2.77 o
  -1   5   2        453.50        531.57        11.47 o
   0   5   2       1832.93       2380.47        23.13 o
   1   5   2         17.66          8.52         1.18 o
   2   5   2        284.56        325.86         9.91 o
   3   5   2        184.36        160.60        11.55 o
   4   5   2          1.50          1.54         5.32 o
   5   5   2         29.11         55.10        12.07 o
   6   5   2         27.75         27.12         4.16 o
   7   5   2         18.36         18.25         3.98 o
   8   5   2          7.05          6.27         2.97 o
 -10   6   2          0.96         15.12         8.77 o
  -9   6   2         89.74         88.09        15.36 o
  -8   6   2          0.06         23.14         8.61 o
  -7   6   2          0.15          1.19         5.63 o
  -6   6   2        380.12        351.32        24.01 o
  -5   6   2          9.80         28.92         8.09 o
  -4   6   2         81.00         70.71         4.93 o
  -3   6   2        234.65        198.43        13.77 o
  -2   6   2         14.18          7.62         3.52 o
  -1   6   2         50.44         65.30         3.70 o
   0   6   2         48.16         57.66         3.81 o
   1   6   2        277.80        343.00        26.35 o
   2   6   2          1.20          1.88         2.17 o
   3   6   2        228.78        213.06        12.00 o
   4   6   2          3.18          3.00         2.45 o
   5   6   2         81.97         68.47         6.62 o
   6   6   2         26.12         27.27         4.25 o
   7   6   2         99.93         95.74         9.14 o
   8   6   2         49.57         54.29        12.30 o
  -9   7   2         25.91         24.11         8.93 o
  -8   7   2          0.29         -5.35         5.35 o
  -7   7   2        231.47        217.33        21.14 o
  -6   7   2         87.25        116.97        14.84 o
  -5   7   2         59.18         58.50        10.15 o
  -4   7   2          1.62         10.38         2.89 o
  -3   7   2         76.48        104.13        18.08 o
  -2   7   2        132.63        124.23         8.06 o
  -1   7   2         18.72         10.04         5.93 o
   0   7   2        275.35        329.16         9.35 o
   1   7   2        250.47        300.96        12.54 o
   2   7   2         34.63         48.72         5.84 o
   3   7   2         78.08         87.00         7.54 o
   4   7   2          2.99          1.30         3.60 o
   5   7   2          9.44          6.06         4.63 o
   6   7   2         24.19         29.64        14.94 o
   7   7   2          0.01         -3.38         4.18 o
  -9   8   2          5.70          4.89         5.36 o
  -8   8   2          0.46          2.73         5.51 o
  -7   8   2          0.58         13.58         6.99 o
  -6   8   2         18.91          7.60         5.12 o
  -5   8   2         17.74         20.45         7.01 o
  -4   8   2         28.82         33.00         7.78 o
  -3   8   2          0.32          6.72         2.48 o
  -2   8   2        181.28        197.80         8.69 o
  -1   8   2         28.43         26.23         3.54 o
   0   8   2        552.57        686.18        18.13 o
   1   8   2          7.96          2.65         1.96 o
   2   8   2        105.84        108.75         8.70 o
   3   8   2         11.30         11.13         4.31 o
   4   8   2         58.06         82.45         9.08 o
   5   8   2         15.02         12.48         8.15 o
   6   8   2         18.51         19.66         8.26 o
  -8   9   2          0.00         -0.87         4.27 o
  -7   9   2         11.27          7.11         5.46 o
  -6   9   2         20.51         27.86         8.34 o
  -5   9   2          0.49          3.12         4.33 o
  -4   9   2         94.53         92.99        12.51 o
  -3   9   2         33.88         37.61         4.65 o
  -2   9   2         35.25         27.69         3.88 o
  -1   9   2          0.60          0.14         2.41 o
   0   9   2          3.71          1.94         2.73 o
   1   9   2         16.38         25.44         5.11 o
   2   9   2          1.34          1.52         2.99 o
   3   9   2          1.67          0.06         2.98 o
   4   9   2         18.07          7.87         6.71 o
   5   9   2         20.99         14.88         8.31 o
  -7  10   2          6.57         16.69         8.03 o
  -6  10   2         21.36         26.00         8.80 o
  -5  10   2         36.82         60.35        12.24 o
  -4  10   2          0.08        105.84        33.24 o
  -3  10   2          2.25         10.87         3.67 o
  -2  10   2          1.34         33.19         5.36 o
  -1  10   2        117.33        133.61        11.03 o
   0  10   2         30.51         39.70         7.00 o
   1  10   2        293.83        331.96        17.92 o
   2  10   2         28.88         33.64         6.48 o
   3  10   2         62.15         70.03         8.94 o
   4  10   2          0.03          4.65         3.79 o
  -7  11   2          1.30         11.37         7.26 o
  -6  11   2         33.85         34.00         6.90 o
  -5  11   2         17.13         17.63         5.10 o
  -4  11   2         39.67         45.65         7.00 o
  -3  11   2         77.57         71.55         8.10 o
  -2  11   2         73.12         81.00         8.87 o
  -1  11   2         37.96         43.51         6.76 o
   0  11   2         96.10        120.76        11.33 o
   1  11   2         23.89         26.80         5.88 o
   2  11   2         14.25         10.10         5.19 o
   3  11   2         16.00         23.99         5.99 o
   4  11   2         29.77         29.74         9.33 o
  -6  12   2        101.09         90.74        15.44 o
  -5  12   2          0.16          4.32         6.08 o
  -4  12   2          9.47         18.51         7.90 o
  -3  12   2          0.01          5.23         5.80 o
  -2  12   2         42.66         49.98        10.95 o
  -1  12   2         32.60         34.94         7.24 o
   0  12   2         88.31        106.54        11.30 o
   1  12   2         43.29         46.65         7.79 o
   1 -13   3          0.59          2.90         4.08 o
  -2 -12   3         11.09         14.87         6.14 o
  -1 -12   3          1.13         -0.26         3.03 o
   0 -12   3          5.70          4.21         3.09 o
   1 -12   3         27.19         25.07         5.44 o
   2 -12   3         11.54         15.53         6.25 o
   3 -12   3         13.29          4.82         4.73 o
   4 -12   3         24.94         27.12         5.91 o
   5 -12   3          1.02         -0.77         3.24 o
   6 -12   3          2.74         -6.01         6.01 o
  -3 -11   3         63.32         66.93         8.48 o
  -2 -11   3         81.32         79.17         9.11 o
  -1 -11   3         31.16         33.99         6.18 o
   0 -11   3         40.97         50.14         7.22 o
   1 -11   3         17.60         13.85         3.90 o
   2 -11   3         86.47         78.55         8.28 o
   3 -11   3         38.25         46.23         6.80 o
   4 -11   3          1.46         -3.29         3.29 o
   5 -11   3          2.51         -1.02         3.97 o
   6 -11   3          1.21         -1.63         4.08 o
   7 -11   3          0.25         -3.96         5.56 o
  -4 -10   3          5.75         10.09         6.49 o
  -3 -10   3          0.21         -3.31         3.31 o
  -2 -10   3          1.25          4.35         3.41 o
  -1 -10   3          2.38          7.98         3.24 o
   0 -10   3         19.68         19.25         4.38 o
   1 -10   3        293.84        305.45        15.53 o
   2 -10   3         73.66         71.37         6.03 o
   3 -10   3         33.76         16.40         3.78 o
   4 -10   3          8.60         -5.24         5.53 o
   5 -10   3          4.52         -0.91         4.32 o
   6 -10   3         10.96         13.37         6.71 o
   7 -10   3          3.72         -0.80         4.79 o
  -6  -9   3         20.48         21.92         8.06 o
  -5  -9   3          0.62          6.19         4.38 o
  -4  -9   3         42.10         37.36         5.21 o
  -3  -9   3          3.74         12.55         3.74 o
  -2  -9   3          8.75          7.41         3.12 o
  -1  -9   3         48.12         54.98         6.75 o
   0  -9   3          0.43          0.21         5.44 o
   1  -9   3         74.02         78.76         5.88 o
   2  -9   3          9.37         46.32         5.64 o
   3  -9   3         18.63         23.08         4.19 o
   4  -9   3          0.65          5.64         4.53 o
   5  -9   3         22.25         20.33         7.49 o
   6  -9   3        131.82        128.26        16.68 o
   7  -9   3          0.30          2.16         5.39 o
   8  -9   3         27.34         21.99         9.02 o
  -7  -8   3          9.38         19.95         8.32 o
  -6  -8   3         21.71         33.60         8.55 o
  -5  -8   3          0.63          3.95         3.38 o
  -4  -8   3        155.06        160.23         9.36 o
  -3  -8   3         72.01         69.50         5.98 o
  -2  -8   3        103.95        114.69         7.53 o
  -1  -8   3         59.06         71.73         6.03 o
   0  -8   3         72.12        102.36         8.88 o
   1  -8   3         14.76         19.16         3.48 o
   2  -8   3          0.00          7.54         2.30 o
   3  -8   3         29.47         26.23         3.77 o
   4  -8   3        107.62        120.93        13.96 o
   5  -8   3         84.89         90.02        12.87 o
   6  -8   3          1.63          7.74         7.01 o
   7  -8   3          0.16         -5.54         6.57 o
   8  -8   3         11.71         -0.91         4.39 o
   9  -8   3          7.88          2.93         5.99 o
  -8  -7   3         18.42         23.23         8.48 o
  -7  -7   3         48.72         46.46         7.43 o
  -6  -7   3         41.66         73.79        10.24 o
  -5  -7   3         11.77         12.60         5.06 o
  -4  -7   3        167.51        182.00         9.45 o
  -2  -7   3        188.98        365.38        18.44 o
  -1  -7   3        108.01        141.45         5.95 o
   0  -7   3        398.69        647.48        17.26 o
   1  -7   3         76.09         83.30         8.53 o
   2  -7   3         17.30         28.63         3.96 o
   3  -7   3        321.00        322.37        11.85 o
   4  -7   3        214.76        204.28        11.82 o
   5  -7   3        372.87        342.95        23.17 o
   6  -7   3          0.21         -5.10         5.10 o
   7  -7   3          1.71         -5.97         7.17 o
   8  -7   3          5.25          2.11         5.53 o
   9  -7   3          3.73          2.24         6.01 o
  -8  -6   3         14.34         11.86         4.37 o
  -7  -6   3         27.43         32.71         6.06 o
  -6  -6   3          1.42          7.72         4.61 o
  -5  -6   3          2.52          1.32         8.24 o
  -4  -6   3        749.92        797.74        31.12 o
  -3  -6   3          4.88         70.99        15.99 o
  -2  -6   3       4903.11       5010.39        74.96 o
  -1  -6   3       2430.91       2543.56        38.89 o
   0  -6   3         66.72         60.28         3.56 o
   1  -6   3         18.11         24.93         3.74 o
   2  -6   3        174.56        148.52         5.93 o
   3  -6   3        375.97        396.13        11.97 o
   4  -6   3          0.98         -0.91         1.36 o
   5  -6   3         51.13         61.60         9.92 o
   6  -6   3         67.88         60.94        11.29 o
   7  -6   3          2.66          0.81         4.81 o
   8  -6   3         32.19         24.79         7.99 o
   9  -6   3          7.13          5.72         5.80 o
  10  -6   3          6.07          9.36         7.56 o
  -9  -5   3          3.08          4.08         3.79 o
  -8  -5   3         70.39         85.69         9.87 o
  -7  -5   3        141.04        148.97        11.92 o
  -6  -5   3          0.09          3.43         3.35 o
  -5  -5   3       1195.41       1222.34        32.45 o
  -4  -5   3       1482.03       1608.22        32.62 o
  -3  -5   3         19.95         66.90        10.58 o
  -2  -5   3         36.03         56.30         5.00 o
  -1  -5   3         38.44         44.92         2.68 o
   0  -5   3         73.12         97.42         4.21 o
   1  -5   3        554.76        618.59        23.02 o
   2  -5   3        859.96        880.38        40.01 o
   3  -5   3        138.27        139.67        10.46 o
   4  -5   3        267.97        207.30         9.31 o
   5  -5   3          6.71          7.12         2.29 o
   6  -5   3         44.85         36.60         3.82 o
   7  -5   3          0.89          9.73         3.84 o
   8  -5   3          0.70         -2.88         3.45 o
   9  -5   3          0.14         -1.50         3.50 o
  10  -5   3          0.00          1.32         3.99 o
  -9  -4   3          0.16         -1.54         3.54 o
  -8  -4   3          3.61          9.17         4.28 o
  -7  -4   3         56.23         66.00         7.63 o
  -6  -4   3         17.12         39.02         7.55 o
  -5  -4   3        119.14        111.26        17.74 o
  -4  -4   3        226.45        180.41        26.20 o
  -3  -4   3        474.25        376.30        16.64 o
  -2  -4   3        326.64        421.13        23.73 o
  -1  -4   3          9.61         28.04         3.39 o
   0  -4   3       1492.60       1706.26        34.06 o
   1  -4   3        196.06        214.55         5.85 o
   2  -4   3       2928.69       2778.99        26.02 o
   3  -4   3          4.24          4.60         4.11 o
   4  -4   3         53.75         39.71         3.53 o
   5  -4   3        104.82         99.29        10.37 o
   6  -4   3         18.92         14.99         3.74 o
   7  -4   3         51.02         58.66         5.13 o
   8  -4   3          1.52         -3.38         7.80 o
   9  -4   3         12.73          7.21         8.25 o
  10  -4   3          6.26         12.54         4.54 o
  11  -4   3          0.00         -5.14         5.14 o
 -10  -3   3          0.17         -1.39         4.01 o
  -9  -3   3          0.01         -2.49         5.58 o
  -8  -3   3         14.41         18.08         3.92 o
  -7  -3   3         26.01         34.69         5.67 o
  -6  -3   3        193.61        198.57        12.11 o
  -5  -3   3          9.54          8.85        18.62 o
  -4  -3   3        566.88        531.47        16.77 o
  -3  -3   3         27.52         20.97         2.27 o
  -2  -3   3       3565.53       3486.55        98.62 o
  -1  -3   3        542.69        587.68        32.13 o
   0  -3   3        579.44        621.21        10.62 o
   1  -3   3        213.21        256.29         4.82 o
   2  -3   3        170.51        187.46         3.48 o
   3  -3   3          1.98          7.80         1.14 o
   4  -3   3         17.80         12.99         2.52 o
   5  -3   3        604.73        559.01        12.70 o
   6  -3   3         31.78         32.25         3.50 o
   7  -3   3         99.53        105.22         6.77 o
   8  -3   3          0.05         -0.97         2.67 o
   9  -3   3          1.62          0.43         2.75 o
  10  -3   3          1.34          5.12         4.11 o
 -10  -2   3          0.21         13.09         7.75 o
  -9  -2   3         65.09         68.19         7.97 o
  -8  -2   3          2.42          3.59         3.50 o
  -7  -2   3        273.34        270.17        10.24 o
  -6  -2   3         16.93         35.16        14.09 o
  -5  -2   3         73.27         71.00         5.81 o
  -4  -2   3         25.48         19.07         2.08 o
  -3  -2   3          0.80         85.49        11.52 o
  -2  -2   3         59.69         66.73         2.20 o
  -1  -2   3       1816.80       2015.50        30.58 o
   0  -2   3        900.01       1013.00        25.02 o
   1  -2   3       6809.44       6804.18        64.83 o
   2  -2   3        426.32        435.09        14.65 o
   3  -2   3        182.13        178.00         5.73 o
   4  -2   3        126.73        170.74        10.65 o
   5  -2   3        142.02        140.02         6.57 o
   6  -2   3          5.09          7.79         1.55 o
   7  -2   3          0.03          1.50         1.43 o
   8  -2   3         17.94         12.37         4.86 o
   9  -2   3          1.97         -2.47         2.47 o
  10  -2   3          1.06          1.40         2.79 o
 -10  -1   3         73.04         86.42        14.62 o
  -9  -1   3          9.73          9.96         5.50 o
  -8  -1   3         88.56         90.65         8.80 o
  -7  -1   3          7.83         15.53         2.30 o
  -6  -1   3         77.60         77.15         3.45 o
  -5  -1   3         75.94         87.52         3.92 o
  -4  -1   3         33.84         40.89         2.10 o
  -2  -1   3        180.36        202.00         8.02 o
  -1  -1   3       2630.37       2729.75        29.59 o
   0  -1   3        142.12        128.35         5.20 o
   1  -1   3       6107.48       5910.09        92.65 o
   2  -1   3       2827.07       2620.60        71.57 o
   3  -1   3          0.67          5.14         1.40 o
   4  -1   3        445.10        488.28        10.23 o
   5  -1   3        182.83        196.86         6.38 o
   6  -1   3        195.19        206.26         6.77 o
   7  -1   3        110.96        103.08         4.51 o
   8  -1   3         34.31         36.34         3.80 o
   9  -1   3          2.38          2.44         2.75 o
  10  -1   3         20.98         18.01         5.15 o
 -10   0   3         22.05         15.96         5.57 o
  -9   0   3          3.15         12.49         3.98 o
  -8   0   3         21.23         30.89         4.97 o
  -7   0   3         28.58         38.05         3.83 o
  -6   0   3        379.71        415.45        13.39 o
  -5   0   3        241.45        244.94         8.53 o
  -4   0   3        534.02        582.70        12.80 o
  -3   0   3        252.96        208.52         5.71 o
  -2   0   3        272.86        291.01        10.46 o
  -1   0   3       2149.43       1956.15        19.84 o
   1   0   3       1000.33        961.53        15.56 o
   2   0   3         25.60         33.55         1.67 o
   3   0   3          0.09         -0.50         0.91 o
   4   0   3        549.78        582.25        19.27 o
   5   0   3         69.67         68.49         4.28 o
   6   0   3        155.98        146.16         5.84 o
   7   0   3          7.65          8.69         1.87 o
   8   0   3          4.18          2.57         1.48 o
   9   0   3         40.94         40.01         6.56 o
  10   0   3          0.14         -1.21         2.15 o
 -10   1   3         13.90         16.95         7.49 o
  -9   1   3          0.93          1.71         2.36 o
  -8   1   3        234.20        226.82        10.12 o
  -7   1   3         90.52        107.70         5.33 o
  -6   1   3        157.83        214.90         7.58 o
  -5   1   3         94.88         70.99         3.42 o
  -3   1   3        855.71       1027.17        34.54 o
  -2   1   3        139.33        115.73         7.71 o
  -1   1   3        212.74        225.16         8.25 o
   0   1   3          5.10         14.95         2.01 o
   1   1   3       1123.69       1098.81        13.04 o
   2   1   3          0.77          8.15         1.31 o
   3   1   3         19.13         47.20         3.45 o
   4   1   3         14.84         20.62         1.93 o
   5   1   3        563.05        615.99        15.97 o
   6   1   3         31.05         18.39         2.31 o
   7   1   3          6.95          5.16         1.44 o
   8   1   3        146.58        128.49         6.86 o
   9   1   3         93.62         87.17         7.43 o
  10   1   3         26.99         30.82         5.18 o
 -10   2   3          2.94          3.61         2.56 o
  -9   2   3          0.40          2.01         4.23 o
  -8   2   3         27.78         61.71        10.93 o
  -7   2   3          2.76         31.80         4.23 o
  -6   2   3         48.80         59.53        11.17 o
  -5   2   3         84.84        166.55        21.07 o
  -4   2   3        713.47        784.33        98.03 o
  -3   2   3        524.30        490.28        18.10 o
  -2   2   3        705.41        749.72        19.02 o
  -1   2   3          0.48         -1.97         1.97 o
   0   2   3       6620.93       8045.39       128.95 o
   1   2   3        256.85        302.62         6.73 o
   2   2   3       5261.93       5783.02        49.72 o
   3   2   3       1138.89       1220.79        25.02 o
   4   2   3         59.49         89.05         5.10 o
   5   2   3          4.32          1.79         0.86 o
   6   2   3        169.37        149.13         5.90 o
   7   2   3          0.49          6.40         2.36 o
   8   2   3         38.58         37.93         3.65 o
   9   2   3          4.15          0.11         3.00 o
  10   2   3          3.92         13.98         8.40 o
 -11   3   3          2.16          7.28         5.76 o
 -10   3   3         11.30          5.16         5.86 o
  -9   3   3         36.45         48.29        12.20 o
  -8   3   3         13.70         18.97         4.03 o
  -7   3   3        413.13        423.46        12.71 o
  -6   3   3        408.36        502.05        41.76 o
  -5   3   3       1488.39       1474.86        27.66 o
  -4   3   3       3429.54       6102.64       243.62 o
  -3   3   3         57.90        317.14       172.22 o
  -2   3   3         80.32         54.77         6.38 o
  -1   3   3        881.28        911.32        37.60 o
   0   3   3       2918.18       3671.73        32.96 o
   1   3   3          7.72         34.18         4.23 o
   2   3   3       1768.01       1726.90        37.81 o
   3   3   3        296.55        247.72         7.05 o
   4   3   3        403.73        366.34        23.74 o
   5   3   3        159.08        151.19         5.45 o
   6   3   3          0.59         12.05         4.86 o
   7   3   3          0.02          4.19         3.06 o
   8   3   3          2.54          0.86         3.20 o
   9   3   3         21.38         15.65         4.66 o
 -11   4   3          2.78         -2.88         4.79 o
 -10   4   3         33.73         48.94         8.26 o
  -9   4   3          2.10         33.73         7.34 o
  -8   4   3        250.92        267.16        15.29 o
  -7   4   3         53.30        156.59        11.85 o
  -6   4   3         36.86        121.86        11.47 o
  -5   4   3        135.70        131.24        12.26 o
  -4   4   3        174.65        254.71        96.72 o
  -3   4   3          8.59          8.00         3.01 o
  -2   4   3       1310.41        990.74       119.01 o
  -1   4   3        498.63        538.89        16.42 o
   0   4   3       1546.88       1803.97        37.57 o
   1   4   3        160.78        185.33        13.75 o
   2   4   3         10.87         29.79         7.40 o
   3   4   3         24.40         20.76         4.89 o
   4   4   3        128.20        126.04        10.00 o
   5   4   3         52.48         54.23         6.67 o
   6   4   3         11.12         19.28         6.76 o
   7   4   3         11.80         14.26         3.54 o
   8   4   3         16.32         15.24         3.55 o
   9   4   3         37.16         51.73        12.16 o
 -10   5   3         11.91         -0.09         5.69 o
  -9   5   3         10.55         18.39         9.11 o
  -8   5   3        237.54        243.25        21.92 o
  -7   5   3          0.22         29.03         8.72 o
  -6   5   3       1691.63       1608.70        48.41 o
  -5   5   3        395.96        474.36        24.88 o
  -4   5   3        401.17        432.47        21.48 o
  -3   5   3        147.03        153.25        11.88 o
  -2   5   3          1.35          0.69         1.89 o
  -1   5   3        153.94        204.97         6.11 o
   0   5   3         52.60         42.90         3.13 o
   1   5   3        343.80        365.71        13.97 o
   2   5   3        304.84        343.29         8.58 o
   3   5   3          8.75          7.42         2.52 o
   4   5   3         80.58         78.96         7.06 o
   5   5   3        492.97        444.86        17.60 o
   6   5   3        115.35         96.54         7.45 o
   7   5   3         51.59         57.90         6.41 o
   8   5   3          1.79          4.22         4.05 o
 -10   6   3         22.40         25.73         9.79 o
  -9   6   3          2.77         13.84         8.10 o
  -8   6   3         88.48         80.74        14.12 o
  -7   6   3        150.73        138.74        16.31 o
  -6   6   3         41.15         66.26        12.95 o
  -5   6   3          7.96          3.33         5.11 o
  -4   6   3          9.20         19.03         3.09 o
  -3   6   3         23.70         53.13         7.57 o
  -2   6   3         78.29         82.45         6.22 o
  -1   6   3          0.26          0.36         1.16 o
   0   6   3        589.85        767.93        17.70 o
   1   6   3        808.77        859.27        26.56 o
   2   6   3         15.33         20.72         2.51 o
   3   6   3         21.05         13.58         2.87 o
   4   6   3         19.51         27.89         9.14 o
   5   6   3          0.06          0.81         5.26 o
   6   6   3          2.09          0.51         3.09 o
   7   6   3         11.73         11.19         6.19 o
   8   6   3          9.19          3.52         4.18 o
  -9   7   3         18.75         29.14         9.98 o
  -8   7   3          5.93          9.34         7.09 o
  -7   7   3         16.97         43.82        10.65 o
  -6   7   3         67.06         72.40        11.62 o
  -5   7   3         14.42         19.23         6.83 o
  -4   7   3         17.02         14.45         2.78 o
  -3   7   3        498.94        479.77        22.99 o
  -2   7   3        187.71        186.14         9.81 o
  -1   7   3        148.55        169.17         6.48 o
   0   7   3         94.64        108.98         5.50 o
   1   7   3        226.13        257.19        11.81 o
   2   7   3        204.61        213.75         8.09 o
   3   7   3          3.14         19.62         5.61 o
   4   7   3         40.17         41.47         6.19 o
   5   7   3         67.21         64.92         8.76 o
   6   7   3         19.83         17.65         5.50 o
   7   7   3          3.11          8.18         7.62 o
  -9   8   3          4.20          0.65         5.89 o
  -8   8   3         23.06         17.98         8.55 o
  -7   8   3         17.07         12.53         6.85 o
  -6   8   3          1.32         -0.37         3.70 o
  -5   8   3         33.10         30.10         7.93 o
  -4   8   3          7.48          9.51         2.87 o
  -3   8   3        107.44         96.99         6.19 o
  -2   8   3         51.00         58.48         6.30 o
  -1   8   3         25.91         24.29         3.49 o
   0   8   3         61.22         69.97         6.57 o
   1   8   3          5.32          4.81         2.29 o
   2   8   3         77.44        104.43         8.49 o
   3   8   3         20.17         19.49         4.21 o
   4   8   3        144.61        164.33        10.12 o
   5   8   3          2.01          2.61         4.65 o
   6   8   3         32.16         26.14         6.21 o
  -8   9   3          0.93         -4.77         4.90 o
  -7   9   3          5.19          0.69         4.74 o
  -6   9   3          5.76         12.80         6.50 o
  -5   9   3         15.41         14.62         6.58 o
  -4   9   3         41.25         55.77         7.61 o
  -3   9   3         12.66         12.14         2.91 o
  -2   9   3          0.29         -2.38         4.39 o
  -1   9   3        109.61        104.39         6.73 o
   0   9   3        163.97        207.69        17.79 o
   1   9   3         51.49         44.65         8.56 o
   2   9   3          4.10          3.03         2.20 o
   3   9   3          0.34         15.11         4.18 o
   4   9   3          4.10         -0.18         2.55 o
   5   9   3         13.64          9.33         6.28 o
  -7  10   3         13.77         11.38         7.02 o
  -6  10   3          0.02         10.94         7.29 o
  -5  10   3         26.80         38.70         7.06 o
  -4  10   3         69.25         80.26         8.99 o
  -3  10   3         11.47          4.69         2.42 o
  -2  10   3        104.70         97.16         7.00 o
  -1  10   3          8.15          3.05         2.93 o
   0  10   3        224.75        261.10        15.71 o
   1  10   3         21.87         29.98         6.17 o
   2  10   3         28.66         27.35         5.39 o
   3  10   3          0.09          6.39         3.27 o
   4  10   3         42.97         39.48         7.42 o
  -6  11   3         21.55         20.60         5.66 o
  -5  11   3          1.90         10.66         7.32 o
  -4  11   3         12.99         16.01         5.12 o
  -3  11   3          3.92         19.75         8.09 o
  -2  11   3          0.98          5.57         5.71 o
  -1  11   3          3.38          3.10         3.28 o
   0  11   3         42.90         60.26         8.32 o
   1  11   3         10.74         12.22         4.80 o
   2  11   3          6.74          6.63         5.08 o
   3  11   3         38.30         46.84        10.33 o
  -6  12   3          0.12         20.92         9.64 o
  -5  12   3          0.01         -4.23         4.32 o
  -4  12   3         18.28         18.18         7.31 o
  -3  12   3         28.28         17.76         7.22 o
  -2  12   3         17.07         19.37         7.55 o
  -1  12   3        141.65        162.25        13.58 o
   0  12   3          0.05          9.23         4.56 o
   1  12   3          6.34          7.38         4.20 o
   0 -13   4         23.65         20.88         7.48 o
   1 -13   4         19.78         16.05         7.06 o
  -1 -12   4          0.04          0.03         5.14 o
   0 -12   4          8.75         11.70         4.84 o
   1 -12   4          8.61         10.37         6.45 o
   2 -12   4          1.43          2.27         3.99 o
   3 -12   4          0.48          4.84         5.40 o
   4 -12   4          2.97         -2.40         3.75 o
   5 -12   4          0.00         -3.22         4.35 o
   6 -12   4          0.29         -5.94         5.94 o
  -3 -11   4          3.10          6.86         7.71 o
  -2 -11   4          5.50         11.13         4.35 o
  -1 -11   4          1.83          1.75         2.93 o
   0 -11   4         32.25         33.60         5.97 o
   1 -11   4          1.01         -2.36         2.98 o
   2 -11   4          1.17          3.35         5.58 o
   3 -11   4          3.19          3.86         3.85 o
   4 -11   4          4.25          0.07         5.11 o
   5 -11   4          0.66         -5.70         5.70 o
   6 -11   4          5.26          6.41         4.29 o
  -4 -10   4         12.06         14.87         6.74 o
  -3 -10   4         61.80         62.16         7.66 o
  -2 -10   4          7.10          8.45         7.32 o
  -1 -10   4         64.30         60.56         7.04 o
   0 -10   4         13.45          6.85         2.46 o
   1 -10   4         23.63         24.03         4.89 o
   2 -10   4          9.97          3.04         2.20 o
   3 -10   4          0.14         -6.36         6.36 o
   4 -10   4         11.08         -5.04         5.50 o
   5 -10   4         24.23         22.26         6.53 o
   6 -10   4         42.24         27.47         8.64 o
   7 -10   4          0.08         -5.55         5.63 o
  -6  -9   4         11.79         11.11         6.25 o
  -5  -9   4         68.74         72.52        15.05 o
  -4  -9   4         24.87         24.36         4.37 o
  -3  -9   4        130.10        137.38         8.81 o
  -2  -9   4         12.43         19.69         5.75 o
  -1  -9   4          8.10         15.75         4.01 o
   0  -9   4         93.76         86.18         5.90 o
   1  -9   4         39.05         72.38         9.15 o
   2  -9   4          0.45          8.47        10.83 o
   3  -9   4         38.42         41.84         5.17 o
   4  -9   4         18.48         26.02         7.16 o
   5  -9   4         32.87         18.59         6.31 o
   6  -9   4         80.31         75.57        13.12 o
   7  -9   4          1.73         -1.81         5.58 o
   8  -9   4          3.48          5.90         6.11 o
  -7  -8   4          2.13          8.72         5.61 o
  -6  -8   4          3.71          0.55         3.20 o
  -5  -8   4         22.74         25.80         9.70 o
  -4  -8   4          0.16         17.79         4.45 o
  -3  -8   4          8.08         16.60         3.43 o
  -2  -8   4          5.98         21.86         6.47 o
  -1  -8   4       1231.93       1230.21        37.66 o
   0  -8   4        551.41        820.67        22.02 o
   1  -8   4         36.95         39.52         5.11 o
   2  -8   4          8.62          6.73         2.59 o
   3  -8   4         13.63         14.58         3.35 o
   4  -8   4        219.73        218.64        18.07 o
   5  -8   4          3.56          8.30         5.88 o
   6  -8   4        106.83        101.14        14.24 o
   7  -8   4         38.97         28.38         8.69 o
   8  -8   4         24.74         38.16         9.76 o
   9  -8   4         27.51         16.91         8.93 o
  -8  -7   4          0.01         -1.35         4.34 o
  -7  -7   4          3.78         12.47         4.77 o
  -6  -7   4          0.21         -0.11         6.50 o
  -5  -7   4         92.26         89.81        23.23 o
  -4  -7   4         22.36         61.32         7.73 o
  -3  -7   4         21.42         16.98         2.90 o
  -2  -7   4        208.12        269.70        10.27 o
  -1  -7   4        357.01        380.21         9.07 o
   0  -7   4          7.09        103.15        16.14 o
   1  -7   4          0.13         -3.60         3.60 o
   2  -7   4         37.15         39.28         4.53 o
   3  -7   4         57.03         61.53         5.68 o
   4  -7   4         45.39         51.92         4.57 o
   5  -7   4          1.70         -3.67         3.96 o
   6  -7   4          8.41          1.09         4.25 o
   7  -7   4          7.03          9.46         6.05 o
   8  -7   4          0.00         -0.48         6.23 o
   9  -7   4          0.78          0.95         5.66 o
  -8  -6   4         29.77         27.08         5.78 o
  -7  -6   4         34.06         28.93         8.38 o
  -6  -6   4         13.82         16.76         5.11 o
  -5  -6   4         22.97         23.02         4.77 o
  -4  -6   4        287.98        410.37        14.97 o
  -3  -6   4         27.24         82.35         9.99 o
  -2  -6   4          0.92         55.20         8.19 o
  -1  -6   4         75.46        108.71         7.17 o
   0  -6   4        116.19        118.12         4.85 o
   1  -6   4         28.38         32.38         3.68 o
   2  -6   4       1222.74       1215.70        22.57 o
   3  -6   4        100.05         96.69         6.14 o
   4  -6   4         99.68         76.12        14.22 o
   5  -6   4          1.51          1.23         4.38 o
   6  -6   4         46.57         53.10        10.58 o
   7  -6   4          8.88          0.21         4.19 o
   8  -6   4          4.62         -3.88         5.14 o
   9  -6   4          7.33          6.59         6.65 o
  10  -6   4          1.87         -6.84         6.84 o
  -9  -5   4          1.45         -6.01         6.75 o
  -8  -5   4          0.76         12.89         5.27 o
  -7  -5   4          0.30          4.82         4.61 o
  -6  -5   4        206.57        205.97        12.81 o
  -5  -5   4         91.29        179.84        27.07 o
  -4  -5   4        810.30       1029.99        26.10 o
  -3  -5   4         71.13        132.80        11.58 o
  -2  -5   4          1.19          6.23         2.75 o
  -1  -5   4       1163.13       1217.35        17.35 o
   0  -5   4        424.79        532.75        10.81 o
   1  -5   4       1356.03       1501.75        26.75 o
   2  -5   4       3268.91       3554.99        93.74 o
   3  -5   4        989.80       1005.40        24.73 o
   4  -5   4          9.68         15.40         2.26 o
   5  -5   4        100.00         97.43         5.80 o
   6  -5   4         56.97         52.75         5.02 o
   7  -5   4         44.83         58.33         7.66 o
   8  -5   4         14.97          9.88         3.52 o
   9  -5   4          3.17         -2.92         3.62 o
  10  -5   4          3.41         -1.43         3.93 o
  -9  -4   4         16.44         16.54         9.07 o
  -8  -4   4        113.53        114.08        10.30 o
  -7  -4   4         34.78         50.77         6.99 o
  -6  -4   4       1804.21       1798.09        36.02 o
  -5  -4   4          2.31         27.13        17.56 o
  -4  -4   4       2425.43       2319.20        42.39 o
  -3  -4   4        814.60        727.12        22.11 o
  -2  -4   4         51.23         80.15         4.72 o
  -1  -4   4        345.88        332.55        12.44 o
   0  -4   4       1253.78       1495.44        24.09 o
   1  -4   4       1026.20       1110.71        13.99 o
   2  -4   4        982.90       1031.48        36.01 o
   3  -4   4        520.64        533.05        19.33 o
   4  -4   4         54.13         34.22         5.39 o
   5  -4   4        197.99        200.29         7.61 o
   6  -4   4        167.72        164.26         7.60 o
   7  -4   4         36.27         46.87         4.81 o
   8  -4   4          8.67         -0.43         3.58 o
   9  -4   4          1.50         -3.35         3.35 o
  10  -4   4          0.02          0.21         2.98 o
  11  -4   4          0.07         10.09         7.47 o
 -10  -3   4         24.66         27.81         9.13 o
  -9  -3   4         67.11         56.12         7.52 o
  -8  -3   4          5.27         19.42         4.62 o
  -7  -3   4        237.48        250.40        13.87 o
  -6  -3   4         23.42         41.49         8.27 o
  -5  -3   4        213.35        160.36        13.21 o
  -4  -3   4        174.29        252.91        14.81 o
  -3  -3   4         74.72         68.99         5.15 o
  -2  -3   4          0.24         27.85         5.87 o
  -1  -3   4        789.24        776.13         9.80 o
   1  -3   4        817.38        827.91         7.82 o
   2  -3   4       1538.59       1337.50        26.57 o
   3  -3   4        128.80        130.97        10.18 o
   4  -3   4          0.12          0.00         1.17 o
   5  -3   4          2.71          4.28         1.01 o
   6  -3   4          3.61          1.49         1.70 o
   7  -3   4          2.70          5.19         2.87 o
   8  -3   4         38.52         41.71         4.80 o
   9  -3   4          1.88          1.99         3.05 o
  10  -3   4         18.51         33.12        11.88 o
 -10  -2   4         14.07         19.54         5.56 o
  -9  -2   4         94.70        108.22        10.27 o
  -8  -2   4          3.50          8.65         7.45 o
  -7  -2   4         19.00         27.36         5.12 o
  -6  -2   4        375.23        366.99        19.60 o
  -5  -2   4        698.15        639.90         9.26 o
  -4  -2   4         32.33         41.60         6.19 o
  -3  -2   4        673.67        641.13        14.82 o
  -2  -2   4          7.83          4.22         0.61 o
  -1  -2   4        785.78        801.80        12.05 o
   0  -2   4        637.11        781.83        25.49 o
   1  -2   4       2581.90       2578.19        29.07 o
   2  -2   4        492.27        457.83        10.70 o
   3  -2   4         40.23         53.77         3.17 o
   4  -2   4        577.71        537.80        24.00 o
   5  -2   4         78.47         74.66         4.07 o
   6  -2   4        197.98        201.45         6.27 o
   7  -2   4          5.28          6.13         3.09 o
   8  -2   4          0.45         -2.44         2.44 o
   9  -2   4          0.37          1.21         2.85 o
  10  -2   4          2.22          7.91         3.56 o
 -10  -1   4          8.23         16.47         7.88 o
  -9  -1   4          0.02          5.84         3.64 o
  -8  -1   4         16.65         24.43         3.59 o
  -7  -1   4         57.12         76.84         4.61 o
  -6  -1   4          1.45          3.37         1.18 o
  -5  -1   4        399.08        393.77         6.55 o
  -4  -1   4        686.99        629.97        11.90 o
  -3  -1   4          3.11          1.70         1.80 o
  -2  -1   4        185.68        150.25         5.79 o
  -1  -1   4       1228.69       1145.85        21.19 o
   0  -1   4       1413.13       1409.77        34.13 o
   1  -1   4        676.35        602.83         7.09 o
   2  -1   4       1081.70       1126.55        17.05 o
   3  -1   4        312.99        326.43         4.77 o
   4  -1   4        507.03        516.03        11.02 o
   5  -1   4        324.72        305.02         7.41 o
   6  -1   4        260.81        267.98         7.71 o
   7  -1   4          3.17          2.32         2.15 o
   8  -1   4          0.35          2.31         1.83 o
   9  -1   4         52.61         47.47         4.60 o
  10  -1   4          2.69          1.40         2.34 o
 -10   0   4          7.18          3.17         4.84 o
  -9   0   4        100.22        102.45        12.71 o
  -8   0   4          0.44          6.58         2.42 o
  -7   0   4        193.06        208.29         6.48 o
  -6   0   4        116.95        192.94        18.13 o
  -5   0   4         40.32         43.45         5.13 o
  -4   0   4        236.77        296.89         7.94 o
  -3   0   4          0.65          3.17         1.16 o
  -2   0   4       2961.45       2743.17        19.80 o
  -1   0   4        234.82        253.75         6.01 o
   0   0   4       1374.89       1256.79        19.59 o
   1   0   4        805.54        733.82        15.27 o
   2   0   4         91.23         91.98         4.64 o
   3   0   4         26.90         40.20         6.45 o
   4   0   4         19.77         22.42         5.47 o
   5   0   4         48.29         49.87         3.69 o
   6   0   4         43.97         33.53         2.58 o
   7   0   4        139.15        133.85         5.60 o
   8   0   4          9.93          8.47         2.26 o
   9   0   4         75.53         70.22         6.52 o
  10   0   4          2.27          0.49         3.13 o
 -10   1   4          1.25          4.79         5.01 o
  -9   1   4          2.70          1.42         1.95 o
  -8   1   4         10.14         15.45         4.35 o
  -7   1   4         16.43         16.81         6.51 o
  -6   1   4        127.59        128.53         9.03 o
  -5   1   4        114.41         98.07         4.47 o
  -4   1   4        713.17        711.85        16.12 o
  -3   1   4        103.45         79.49         6.79 o
  -2   1   4       2384.61       2137.83        43.69 o
  -1   1   4        345.44        353.86         9.36 o
   0   1   4        252.17        273.68         6.04 o
   1   1   4        274.39        262.96         5.42 o
   2   1   4         63.35         70.52         3.22 o
   3   1   4        660.69        612.73        13.83 o
   4   1   4        115.92        150.41         5.63 o
   5   1   4        350.62        331.80         8.16 o
   6   1   4          0.86         -0.10         2.28 o
   7   1   4         23.91         23.62         2.55 o
   8   1   4          1.61          1.55         1.69 o
   9   1   4          8.07          5.90         3.04 o
  10   1   4          0.56          7.39         3.18 o
 -10   2   4          0.76          1.11         3.20 o
  -9   2   4         22.10         29.12         5.80 o
  -8   2   4        139.91        197.79        15.64 o
  -7   2   4          1.71          9.63         3.50 o
  -6   2   4        314.85        408.95        23.50 o
  -5   2   4          2.20          9.47         5.95 o
  -4   2   4       1397.28       1472.04        27.75 o
  -3   2   4        177.32        200.40         8.79 o
  -2   2   4          7.43         -2.52         3.56 o
  -1   2   4        190.70        178.46         5.86 o
   0   2   4        281.24        236.78         6.52 o
   1   2   4        355.59        328.64         7.59 o
   2   2   4        299.11        317.79         5.82 o
   3   2   4          3.58          7.51         1.53 o
   4   2   4        185.11        177.41         5.00 o
   5   2   4         67.34         67.13         3.76 o
   6   2   4          7.56          4.57         5.03 o
   7   2   4         11.47         23.72         3.94 o
   8   2   4          1.01          0.37         2.19 o
   9   2   4         18.56         20.37         5.67 o
 -11   3   4          0.48          9.12         6.21 o
 -10   3   4         43.21         35.41         7.08 o
  -9   3   4          1.12          3.65         3.90 o
  -8   3   4        188.17        178.24        15.36 o
  -7   3   4          8.88         31.24         8.57 o
  -6   3   4          1.24        134.32        63.19 o
  -5   3   4        157.69        409.81        58.99 o
  -3   3   4        643.30        617.55        39.53 o
  -2   3   4       1859.04       1899.16        35.24 o
  -1   3   4        789.73        767.63        14.00 o
   0   3   4       1641.80       2017.46        29.05 o
   1   3   4       1823.84       2129.42        33.96 o
   2   3   4       1323.76       1350.40        30.86 o
   3   3   4          6.03         12.59         1.14 o
   4   3   4         32.17         42.71         3.59 o
   5   3   4         50.19         44.26         3.03 o
   6   3   4        488.17        439.07        24.00 o
   7   3   4        134.41        110.25         9.22 o
   8   3   4         50.99         55.89         5.96 o
   9   3   4          2.33          3.49         4.52 o
 -11   4   4          0.28          7.93         6.37 o
 -10   4   4          0.62          6.68         4.06 o
  -9   4   4          4.40         28.08        10.66 o
  -8   4   4         60.60         79.18         6.60 o
  -7   4   4          0.26         54.56         8.56 o
  -6   4   4       1148.91       1229.26        27.97 o
  -5   4   4        455.83        410.10        10.71 o
  -4   4   4         64.79         62.98         7.13 o
  -3   4   4        377.50        279.08        44.85 o
  -2   4   4        758.49        864.35        12.33 o
  -1   4   4        190.47        200.82         8.88 o
   0   4   4       3694.40       4690.31        82.69 o
   1   4   4       1865.09       2217.04        38.29 o
   2   4   4        536.90        471.92        26.40 o
   3   4   4        180.53        184.01         5.56 o
   4   4   4         87.78         77.12         6.39 o
   5   4   4        176.93        163.61        10.59 o
   6   4   4        224.54        192.92        11.89 o
   7   4   4          4.98         -0.18         2.26 o
   8   4   4          7.17          4.43         3.30 o
 -10   5   4          2.97         15.40         7.98 o
  -9   5   4        111.29        108.99        16.18 o
  -8   5   4         78.12         99.42        15.23 o
  -7   5   4         51.92         62.57        11.37 o
  -5   5   4         27.84         97.02        13.83 o
  -4   5   4         47.28        121.57        13.35 o
  -3   5   4        452.23        421.05        19.56 o
  -2   5   4       1263.94       1157.29        28.64 o
  -1   5   4         60.44         45.37         3.14 o
   0   5   4         75.67         90.91         6.08 o
   1   5   4        294.02        290.31         7.38 o
   2   5   4         84.47        104.05         4.83 o
   3   5   4          1.03          0.09         1.87 o
   4   5   4         19.89          6.79         3.95 o
   5   5   4         19.84         18.95         6.51 o
   6   5   4         35.41         38.28         9.42 o
   7   5   4         23.61         23.09         6.09 o
   8   5   4          5.13          3.71         4.01 o
 -10   6   4         18.28         27.62        10.63 o
  -9   6   4          3.82          8.43         6.59 o
  -8   6   4         32.92         32.96        10.42 o
  -7   6   4          9.06         17.49         7.11 o
  -6   6   4        107.94        160.62        16.70 o
  -5   6   4          0.08         -4.43         4.43 o
  -4   6   4        118.89        121.11        11.81 o
  -3   6   4         58.81         50.26         7.15 o
  -2   6   4        721.13        615.14        26.12 o
  -1   6   4          1.88          8.44         1.85 o
   0   6   4        219.34        228.18         7.61 o
   1   6   4        343.71        369.00        13.35 o
   2   6   4         66.14         67.97         4.36 o
   3   6   4          0.87          6.16         5.18 o
   4   6   4        178.17        195.48        17.18 o
   5   6   4         12.87         14.44         6.27 o
   6   6   4          1.92         -0.67         4.59 o
   7   6   4         19.88         25.23         6.19 o
   8   6   4          3.94          2.49         4.85 o
  -9   7   4          0.39         26.84        10.05 o
  -8   7   4        182.09        184.79        20.58 o
  -7   7   4          8.19         41.32        11.03 o
  -6   7   4          4.87          7.23         6.14 o
  -5   7   4         82.89         72.27        10.29 o
  -4   7   4         27.06         26.61         6.53 o
  -3   7   4        253.52        314.48        19.49 o
  -2   7   4          0.02          2.61         6.02 o
  -1   7   4         10.20          7.17         2.45 o
   0   7   4        118.52        130.36         7.90 o
   1   7   4        565.95        606.01        18.16 o
   2   7   4         45.88         47.59         3.96 o
   3   7   4        211.30        207.26        11.98 o
   4   7   4          9.55         10.10         3.62 o
   5   7   4         20.60         17.26         6.14 o
   6   7   4          3.26          1.06         3.55 o
   7   7   4          0.88         -2.31         8.04 o
  -9   8   4         75.74         84.54        15.86 o
  -8   8   4         44.04         46.86        11.46 o
  -7   8   4          1.77          6.71         5.75 o
  -6   8   4          2.82          7.07         6.03 o
  -5   8   4         24.08         22.54         7.57 o
  -4   8   4        191.77        180.61         9.88 o
  -3   8   4         17.54         20.10         4.52 o
  -2   8   4        283.14        282.01        13.03 o
  -1   8   4          4.21          2.75         2.99 o
   0   8   4         34.98         44.78         5.52 o
   1   8   4          1.16         -0.61         3.75 o
   2   8   4         16.89         30.81         5.24 o
   3   8   4         19.90         15.41         5.10 o
   4   8   4          2.57          8.14         3.94 o
   5   8   4          7.62          2.00         9.10 o
   6   8   4         14.95         10.22         4.05 o
  -8   9   4         21.08         24.76         8.71 o
  -7   9   4          0.15          5.25         5.13 o
  -6   9   4         10.34          0.30         4.34 o
  -5   9   4          5.75         13.44         6.42 o
  -4   9   4         18.89         17.81         4.65 o
  -3   9   4          2.96          0.39         2.15 o
  -2   9   4        222.62        215.27        11.99 o
  -1   9   4         22.60         16.20         3.36 o
   0   9   4         80.84         93.71        12.70 o
   1   9   4         51.29         54.27         6.45 o
   2   9   4          2.55          6.10         2.96 o
   3   9   4        120.09        122.56         8.83 o
   4   9   4          3.57         -1.18         4.16 o
   5   9   4         12.09          8.96         4.31 o
  -7  10   4          3.01         15.95         7.60 o
  -6  10   4          5.02          7.68         4.31 o
  -5  10   4         36.72         40.48         6.79 o
  -4  10   4          2.56          9.77         4.08 o
  -3  10   4          1.70          0.36         2.38 o
  -2  10   4          1.60          1.36         2.58 o
  -1  10   4          4.64          6.97         2.55 o
   0  10   4         96.50        127.04        11.17 o
   1  10   4          1.63          4.52         3.35 o
   2  10   4          8.26          8.08         3.62 o
   3  10   4         25.62         21.47         5.07 o
   4  10   4         10.54          6.43         3.62 o
  -6  11   4          0.20          2.53         5.74 o
  -5  11   4          1.46          9.42         4.13 o
  -4  11   4          7.21          5.90         3.63 o
  -3  11   4         47.83         37.34         9.19 o
  -2  11   4         11.29          3.53         4.50 o
  -1  11   4         59.57         61.43         8.15 o
   0  11   4          1.10         -3.47         3.47 o
   1  11   4          9.32          9.49         4.57 o
   2  11   4          0.06          4.43         4.03 o
   3  11   4          3.28          0.12         4.45 o
  -5  12   4         12.85         22.47         8.14 o
  -3  12   4         13.89         16.09         7.03 o
  -2  12   4         65.13         79.02        13.31 o
  -1  12   4          0.00         -0.60         3.58 o
   0  12   4          3.90          3.24         4.13 o
   0 -13   5          2.75         -1.93         3.91 o
   1 -13   5          0.41         -3.07         4.68 o
   2 -13   5         39.43         36.50        10.21 o
  -1 -12   5         68.70         62.43         8.64 o
   0 -12   5         16.57         19.11         5.42 o
   1 -12   5         18.51         23.51         5.32 o
   2 -12   5          0.50          6.67         5.22 o
   3 -12   5          0.06          1.38         3.83 o
   4 -12   5          7.26          7.54         5.55 o
   5 -12   5         11.24          7.17         4.76 o
  -3 -11   5          1.08          9.20         7.43 o
  -2 -11   5         18.39         17.08         4.35 o
  -1 -11   5         14.88         16.50         4.70 o
   0 -11   5          4.13          8.28         3.87 o
   1 -11   5          1.15          0.77         3.48 o
   2 -11   5          4.85          4.55         3.11 o
   3 -11   5         10.40          7.26         4.36 o
   4 -11   5         10.95          2.87         4.21 o
   5 -11   5          0.12         -1.06         4.99 o
   6 -11   5         10.29         10.49         6.37 o
  -4 -10   5         45.46         52.57         7.98 o
  -3 -10   5          6.01          8.80         3.65 o
  -2 -10   5        107.20        106.50         9.46 o
  -1 -10   5          0.14         11.93         3.55 o
   0 -10   5         55.59         39.94         6.36 o
   1 -10   5          6.33         11.51         3.79 o
   2 -10   5         29.19         32.70         4.08 o
   3 -10   5          2.35          3.16         4.30 o
   4 -10   5         26.73         23.36         7.44 o
   5 -10   5          1.99         -0.17         4.03 o
   6 -10   5          3.47         -2.25         4.23 o
   7 -10   5          1.68         11.61         7.13 o
  -6  -9   5          4.92         -0.63         4.89 o
  -5  -9   5          3.04          4.90         3.42 o
  -4  -9   5         18.73         14.06         7.17 o
  -3  -9   5          5.03          9.93         3.27 o
  -2  -9   5         25.64         22.07         3.52 o
  -1  -9   5          0.08         -0.12         2.29 o
   0  -9   5        252.36        257.06        10.00 o
   1  -9   5          7.30          2.65         1.86 o
   2  -9   5          0.16          0.17         3.45 o
   3  -9   5          0.38         -0.92         2.25 o
   4  -9   5         26.60         23.99         7.33 o
   5  -9   5          8.33         17.05         7.57 o
   6  -9   5          9.65         13.84         7.94 o
   7  -9   5          2.75         -4.92         5.59 o
   8  -9   5          0.47         -3.25         4.69 o
  -7  -8   5         17.84          7.58         5.73 o
  -6  -8   5         42.29         39.05         6.81 o
  -5  -8   5          0.00          0.60         3.14 o
  -4  -8   5         14.94         25.72         4.24 o
  -3  -8   5         24.15         21.90         3.47 o
  -2  -8   5          2.74          2.93         2.55 o
  -1  -8   5         27.82         45.38         5.52 o
   0  -8   5         11.27          8.35         2.27 o
   1  -8   5         43.92         35.75         5.93 o
   2  -8   5          4.91          4.00         2.75 o
   3  -8   5        215.06        239.51        11.38 o
   4  -8   5         13.45          8.25         5.53 o
   5  -8   5         57.79         50.50         9.89 o
   6  -8   5          0.05         -6.04         6.51 o
   7  -8   5         25.35         36.53        10.01 o
   8  -8   5          6.38          3.20         6.78 o
   9  -8   5          7.58         12.40         7.33 o
  -8  -7   5          2.28         -3.53         5.23 o
  -7  -7   5          2.27         -0.51         3.07 o
  -6  -7   5         18.07         23.75        10.59 o
  -5  -7   5          9.42          9.69         8.37 o
  -4  -7   5          1.88          6.04         3.77 o
  -3  -7   5        179.18        185.08         9.09 o
  -1  -7   5          0.89          2.36         2.94 o
   0  -7   5          3.57          6.53         2.39 o
   1  -7   5        191.88        196.40        11.88 o
   2  -7   5         45.34         47.12         4.89 o
   3  -7   5        647.84        660.47        17.64 o
   4  -7   5        168.52        164.27         7.96 o
   5  -7   5          8.90          6.10         5.16 o
   6  -7   5          0.02         -3.02         4.86 o
   7  -7   5          0.03          1.65         5.36 o
   8  -7   5          0.00          2.53         5.58 o
   9  -7   5          5.85         12.68         7.85 o
  -8  -6   5          1.21          6.78         4.01 o
  -7  -6   5         13.08         12.78         4.49 o
  -6  -6   5          7.51         13.71         7.73 o
  -5  -6   5         57.81         58.31         6.91 o
  -4  -6   5         48.32         62.74         5.55 o
  -3  -6   5        422.19        480.05        13.07 o
  -2  -6   5        321.00        296.08         7.20 o
  -1  -6   5        305.89        347.55        19.03 o
   0  -6   5         99.93        108.14         4.57 o
   1  -6   5         90.01         79.50         4.54 o
   2  -6   5        899.28       1032.22        21.83 o
   3  -6   5        444.72        439.89        15.37 o
   4  -6   5        550.39        546.49        22.51 o
   5  -6   5          1.62          2.34         3.81 o
   6  -6   5        154.66        156.60        17.12 o
   7  -6   5         45.99         57.31        11.78 o
   8  -6   5         34.43         32.00         9.70 o
   9  -6   5         53.10         28.67         9.12 o
  10  -6   5          0.01         11.05         6.47 o
  -9  -5   5          6.68          5.12         8.08 o
  -8  -5   5         37.27         48.66         7.50 o
  -7  -5   5         28.45         51.98         9.96 o
  -6  -5   5         69.26         66.08         7.72 o
  -5  -5   5         31.99         55.87         8.09 o
  -4  -5   5       1486.59       1465.81        30.90 o
  -3  -5   5        814.71        782.00        14.06 o
  -2  -5   5        155.06        166.40         9.85 o
  -1  -5   5          1.93          0.08         0.96 o
   0  -5   5        447.09        531.04        10.77 o
   1  -5   5         57.09         76.26         4.14 o
   2  -5   5         29.59         40.82         6.54 o
   3  -5   5         15.55          6.47         1.16 o
   4  -5   5        237.87        207.11        15.28 o
   5  -5   5         23.21         30.55         3.72 o
   6  -5   5        152.30        128.79         7.75 o
   7  -5   5          0.00         13.50         5.33 o
   8  -5   5          1.42         -1.84         3.04 o
   9  -5   5          1.24         -2.48         6.16 o
  10  -5   5          5.14         -3.12         4.32 o
  -9  -4   5         79.52         72.41         8.84 o
  -8  -4   5         79.36         87.32         8.81 o
  -7  -4   5        189.08        197.97        12.70 o
  -6  -4   5         22.10         86.53         9.47 o
  -5  -4   5        196.55        175.13        14.76 o
  -4  -4   5        359.19        465.81        89.89 o
  -3  -4   5        117.42        121.93         6.15 o
  -2  -4   5        217.50        331.45        12.40 o
  -1  -4   5       2395.37       2594.81        39.04 o
   0  -4   5        822.50        817.66        30.09 o
   1  -4   5        330.33        339.21         7.56 o
   2  -4   5        932.14        931.98        18.67 o
   3  -4   5        134.47        115.27         4.31 o
   4  -4   5         11.17         10.89         2.55 o
   5  -4   5          4.92          3.18         1.23 o
   6  -4   5         16.80         20.60         3.15 o
   7  -4   5        140.44        150.07         8.28 o
   8  -4   5          2.37         -0.16         3.53 o
   9  -4   5         18.08         17.28         5.04 o
  10  -4   5          0.15         -0.06         3.29 o
 -10  -3   5          6.17          7.67         6.57 o
  -9  -3   5          0.01          4.63         4.29 o
  -8  -3   5        126.50        124.97         8.44 o
  -7  -3   5         12.59         18.14         6.32 o
  -6  -3   5        343.07        307.71        19.40 o
  -5  -3   5        961.38        857.07        30.69 o
  -4  -3   5        268.36        256.54         6.86 o
  -3  -3   5        331.23        368.56         7.90 o
  -2  -3   5       2203.96       2375.11        33.89 o
  -1  -3   5        369.40        387.49         7.32 o
   0  -3   5       2687.50       3198.30        73.85 o
   1  -3   5       1619.58       1756.90        23.28 o
   2  -3   5         57.65         41.87         2.39 o
   3  -3   5        764.57        811.52        38.63 o
   4  -3   5         25.96         17.42         1.70 o
   5  -3   5        232.45        186.12        13.65 o
   6  -3   5          6.80          4.57         3.68 o
   7  -3   5         38.55         42.75         4.64 o
   8  -3   5          0.59          0.40         2.49 o
   9  -3   5          1.37          3.58         3.81 o
  10  -3   5          0.08          1.00         3.49 o
 -10  -2   5         79.67         77.40         9.70 o
  -9  -2   5         62.27         86.27        11.85 o
  -8  -2   5        513.54        517.48        19.17 o
  -7  -2   5         15.70         21.25         5.49 o
  -6  -2   5        651.46        661.60        16.59 o
  -5  -2   5         74.13         71.60         4.48 o
  -4  -2   5         32.53         31.21         2.39 o
  -3  -2   5        161.99        134.58         6.04 o
  -2  -2   5        873.82        892.53        13.71 o
  -1  -2   5       4883.18       5051.05        49.32 o
   0  -2   5         15.60         20.65         2.42 o
   1  -2   5         85.81         92.72         2.21 o
   2  -2   5         78.57         68.22         3.07 o
   3  -2   5       1658.66       1574.52        53.76 o
   4  -2   5          8.29          9.10         2.09 o
   5  -2   5        496.40        465.73        17.67 o
   6  -2   5          9.89         14.63         1.97 o
   7  -2   5         10.38         12.19         5.31 o
   8  -2   5         10.02         13.28         3.16 o
   9  -2   5         28.56         34.03         4.65 o
  10  -2   5         15.56         11.25         6.42 o
 -10  -1   5          1.77          5.90         4.29 o
  -9  -1   5         12.85         12.40         6.50 o
  -8  -1   5         15.00         23.76         5.24 o
  -7  -1   5         97.36         97.38         5.11 o
  -6  -1   5        129.44        119.53         3.98 o
  -5  -1   5        215.73        184.55         4.62 o
  -4  -1   5         71.94        104.58        10.80 o
  -3  -1   5         55.24         38.07         1.83 o
  -2  -1   5       3616.35       3300.28        28.35 o
  -1  -1   5       2912.65       2713.24        73.45 o
   0  -1   5        598.48        611.12        13.14 o
   1  -1   5        732.72        681.56         7.91 o
   2  -1   5        738.94        761.71         8.73 o
   3  -1   5        252.41        192.07         4.92 o
   4  -1   5         40.87         44.80         2.26 o
   5  -1   5          2.40          3.76         1.57 o
   6  -1   5        114.93        119.28         5.14 o
   7  -1   5         25.21         27.14         2.92 o
   8  -1   5         94.88        106.02         6.36 o
   9  -1   5          0.66          4.33         2.21 o
  10  -1   5          6.83         12.89         3.57 o
 -10   0   5          0.83         11.71         6.79 o
  -9   0   5          7.92         14.10         4.36 o
  -8   0   5        233.58        243.40         8.87 o
  -7   0   5        284.01        284.27         6.65 o
  -6   0   5        501.17        502.73         9.17 o
  -5   0   5        247.94        238.94         6.64 o
  -4   0   5        274.03        271.25         7.43 o
  -3   0   5        688.02        754.97        12.95 o
  -2   0   5        794.33        676.90        13.74 o
  -1   0   5       1989.51       1862.15        13.26 o
   0   0   5         31.50         27.92         3.36 o
   1   0   5        520.70        517.84        13.56 o
   2   0   5        988.87        985.78        31.58 o
   3   0   5        603.14        580.89        28.13 o
   4   0   5          3.11          1.83         1.26 o
   5   0   5         18.26         16.53         3.01 o
   6   0   5         16.57         10.18         4.14 o
   7   0   5         14.01         18.28         2.54 o
   8   0   5         10.97         16.64         2.86 o
   9   0   5          0.53          1.36         2.40 o
  10   0   5          5.07          0.85         2.76 o
 -10   1   5          0.01          0.99         5.24 o
  -9   1   5          2.74          3.81         4.06 o
  -8   1   5         23.20         54.25         5.58 o
  -7   1   5        245.12        254.88         7.80 o
  -6   1   5          3.22          3.69         3.60 o
  -5   1   5          2.41         11.67         3.33 o
  -4   1   5         44.98         95.72         9.71 o
  -3   1   5        127.46        110.54         3.32 o
  -2   1   5        344.63        312.42        11.18 o
  -1   1   5         23.81         15.97         4.35 o
   0   1   5         97.89         92.12         3.90 o
   1   1   5         36.17         25.23         1.76 o
   2   1   5       2502.32       2611.92        24.60 o
   3   1   5        153.89        131.27         5.82 o
   4   1   5        289.54        294.11         8.00 o
   5   1   5          3.77          4.43         1.75 o
   6   1   5        107.28         97.60         4.78 o
   7   1   5        125.56        121.39         5.36 o
   8   1   5          1.03         -1.69         1.69 o
   9   1   5          2.88          2.65         2.55 o
  10   1   5         33.65         36.34         6.78 o
 -10   2   5          6.84         13.52         4.60 o
  -9   2   5          0.49          6.85         2.70 o
  -8   2   5         27.75         34.20         4.64 o
  -7   2   5         67.88         75.11         7.12 o
  -6   2   5         43.41         73.90         7.41 o
  -5   2   5        132.51        142.81         9.84 o
  -4   2   5         11.73        253.78        63.53 o
  -3   2   5        876.78        798.86        11.28 o
  -2   2   5          1.25          0.71         2.08 o
  -1   2   5       1044.32       1106.40        17.98 o
   0   2   5        350.81        368.94         6.94 o
   1   2   5        281.55        302.84         8.83 o
   2   2   5        321.61        312.34         6.30 o
   3   2   5          1.38          3.63         1.15 o
   4   2   5        110.94         92.25         3.13 o
   5   2   5         53.67         47.30         3.17 o
   6   2   5        335.83        304.02         8.58 o
   7   2   5        331.06        314.03        11.69 o
   8   2   5         27.73         23.54         3.28 o
   9   2   5         54.88         48.75         7.64 o
 -11   3   5          1.49         -3.40         4.62 o
 -10   3   5          0.21          4.43         4.63 o
  -9   3   5          1.38         10.10         4.75 o
  -8   3   5          0.12          5.59         7.25 o
  -7   3   5         51.48         95.95        27.50 o
  -6   3   5         12.17         35.31        15.37 o
  -5   3   5        412.40        391.24        25.48 o
  -4   3   5        233.10        216.39        14.75 o
  -3   3   5        120.29        167.64        32.01 o
  -2   3   5        108.52        133.89         9.98 o
  -1   3   5         49.05         47.10         3.65 o
   0   3   5        280.04        276.88        12.77 o
   1   3   5         37.67         36.41         2.05 o
   2   3   5        388.50        316.60         7.73 o
   3   3   5         15.79         16.64         2.48 o
   4   3   5        172.53        157.80        10.19 o
   5   3   5          1.15         -1.93         5.23 o
   6   3   5         13.93         16.49         4.11 o
   7   3   5          4.73          9.81         5.91 o
   8   3   5         13.45         10.46         4.58 o
   9   3   5         28.95         27.25         7.75 o
 -11   4   5         22.67         26.59         9.04 o
 -10   4   5          0.62         -1.62         3.44 o
  -9   4   5         27.75         41.33         7.47 o
  -8   4   5         60.42         77.31         7.79 o
  -7   4   5         27.95         33.06         5.59 o
  -6   4   5        122.74        196.55        18.60 o
  -5   4   5         54.96         44.75        14.54 o
  -4   4   5          0.67          0.76         1.34 o
  -3   4   5         74.91        108.48        10.65 o
  -2   4   5        386.95        411.99        16.02 o
  -1   4   5        412.21        511.77         9.53 o
   0   4   5        720.33        806.85        23.21 o
   1   4   5         93.47         82.88         3.39 o
   2   4   5         57.59         53.57         2.44 o
   3   4   5          5.70         10.90         1.96 o
   4   4   5         19.16         15.45         5.86 o
   5   4   5        234.01        235.90        19.42 o
   6   4   5          0.76          2.54         5.75 o
   7   4   5         66.89         67.48        12.03 o
   8   4   5         49.73         44.80         7.18 o
 -10   5   5         24.06         33.55        10.94 o
  -9   5   5         10.42         26.24         9.33 o
  -8   5   5         14.87         76.03        14.62 o
  -7   5   5         10.51         14.10         6.44 o
  -5   5   5          0.00         -3.44         3.44 o
  -4   5   5       1073.76       1048.60        33.27 o
  -3   5   5        420.73        281.27        85.89 o
  -2   5   5       2291.73       2331.06        36.47 o
  -1   5   5        109.28        131.17         5.30 o
   0   5   5         56.28         89.14         6.05 o
   1   5   5         21.62         13.87         1.57 o
   2   5   5          0.80          1.25         0.82 o
   3   5   5        139.68        175.92         6.46 o
   4   5   5         91.91         85.42        11.00 o
   5   5   5          3.51          2.15         3.77 o
   6   5   5          0.02         -4.17         4.17 o
   7   5   5          2.06          0.02         3.10 o
   8   5   5         10.13         14.76         8.11 o
 -10   6   5         46.94         32.54        10.91 o
  -9   6   5         21.17         27.78         9.38 o
  -8   6   5        280.31        292.59        24.65 o
  -7   6   5        101.26        112.98        14.88 o
  -6   6   5          0.02         -2.61         4.96 o
  -5   6   5         17.25         16.71         6.08 o
  -4   6   5        328.52        285.70        18.46 o
  -3   6   5        151.37        157.59        13.05 o
  -2   6   5        148.72        157.87         7.27 o
  -1   6   5       1091.58       1169.93        17.39 o
   0   6   5          9.23         11.51         3.00 o
   1   6   5        319.92        307.07        12.30 o
   2   6   5          0.03         -0.60         1.43 o
   3   6   5        494.45        459.02        19.41 o
   4   6   5        324.24        303.22        21.38 o
   5   6   5          6.89          5.13         4.71 o
   6   6   5          3.64          5.92         5.89 o
   7   6   5          0.44         -1.46         3.17 o
   8   6   5         34.08         35.57        10.41 o
  -9   7   5         31.70         27.63         9.48 o
  -8   7   5          7.44         25.02        10.99 o
  -7   7   5         31.88         19.13         7.13 o
  -6   7   5          2.84         15.65         6.35 o
  -5   7   5         34.72         33.56         8.38 o
  -4   7   5          0.53          4.49         5.05 o
  -3   7   5         26.73         43.92         6.29 o
  -2   7   5        170.80        163.88         5.96 o
  -1   7   5        461.67        502.13        11.82 o
   0   7   5          0.05         -2.81         2.81 o
   1   7   5          1.82          4.53         2.90 o
   2   7   5        169.94        162.81         7.43 o
   3   7   5         19.09         15.50         4.09 o
   4   7   5         72.17         68.67        10.76 o
   5   7   5          1.14         -1.45         3.87 o
   6   7   5         31.98         33.85         6.68 o
   7   7   5          0.13          4.70         4.23 o
  -9   8   5          0.01          6.68         5.85 o
  -8   8   5         49.72         64.21        13.41 o
  -7   8   5          1.40          1.82         4.59 o
  -6   8   5         23.04         24.28         8.02 o
  -5   8   5         34.30         31.31         8.35 o
  -4   8   5         77.63         84.78         8.80 o
  -3   8   5         15.88         14.66         3.75 o
  -2   8   5          2.36          8.81         3.80 o
  -1   8   5         45.93         40.89         3.60 o
   0   8   5        140.88        146.56         9.09 o
   1   8   5         36.68         34.15         5.20 o
   2   8   5        224.05        241.52        13.10 o
   3   8   5         32.10         31.75         5.16 o
   4   8   5         55.07         54.46         7.27 o
   5   8   5          3.75         -1.60         3.31 o
   6   8   5         10.32         19.68         5.70 o
  -8   9   5          2.17          4.86         6.14 o
  -7   9   5         20.48         22.26         7.87 o
  -6   9   5          0.22         11.23         6.85 o
  -5   9   5         25.51         25.43         5.49 o
  -4   9   5         13.62          6.05         3.57 o
  -3   9   5          0.52         -1.27         2.58 o
  -2   9   5         45.86         54.29         6.46 o
  -1   9   5         64.89         60.14        10.35 o
   0   9   5         83.07         96.38        12.57 o
   1   9   5          1.67          3.85         2.58 o
   2   9   5         58.59         64.10         7.33 o
   3   9   5          0.81         -0.14         3.25 o
   4   9   5          7.48          7.21         3.59 o
   5   9   5         20.53         29.89         6.89 o
  -7  10   5         12.82         37.48        10.69 o
  -6  10   5         44.65         37.94         6.95 o
  -5  10   5          2.84          8.31         4.09 o
  -4  10   5          0.96          2.15         3.95 o
  -3  10   5         41.65         34.24         5.46 o
  -2  10   5         22.86         15.29         3.80 o
  -1  10   5          4.16          2.27         4.47 o
   0  10   5          9.75         16.76         6.31 o
   1  10   5          6.90         12.60         6.25 o
   2  10   5          0.76          1.76         3.84 o
   3  10   5          6.90          2.00         3.10 o
   4  10   5          6.23          2.45         4.16 o
  -6  11   5         19.53         19.82         5.69 o
  -5  11   5          9.61         12.10         5.06 o
  -4  11   5         22.25         17.41         4.74 o
  -3  11   5          1.88          1.85         4.15 o
  -2  11   5          5.02         -3.31         7.98 o
  -1  11   5         25.74         29.87         6.10 o
   0  11   5          0.58          2.21         3.25 o
   1  11   5         13.11          8.15         8.46 o
   2  11   5         16.57         11.25         4.27 o
   3  11   5         40.80         46.29        10.60 o
  -5  12   5          0.92          2.67         5.10 o
  -3  12   5          5.76          0.15         4.84 o
  -2  12   5          0.28          6.40         5.79 o
  -1  12   5          1.06          0.32         2.79 o
   0  12   5          0.06         -0.96         4.68 o
   0 -13   6          5.92         12.35         6.32 o
   1 -13   6         12.40         11.43         6.38 o
   2 -13   6         16.73         12.15         6.86 o
  -1 -12   6         38.05         35.08         6.39 o
   0 -12   6        118.51        117.53        10.98 o
   1 -12   6         24.06         26.43         7.31 o
   2 -12   6          2.02          4.55         4.71 o
   3 -12   6          0.67          3.55         4.91 o
   4 -12   6          1.77         -2.25         3.33 o
   5 -12   6          3.39         -0.39         5.52 o
  -3 -11   6          6.72          8.50         7.22 o
  -2 -11   6         30.15         20.63         7.35 o
  -1 -11   6          9.96         14.46         4.53 o
   0 -11   6          8.37          6.31         3.46 o
   1 -11   6         35.90         35.87         6.03 o
   2 -11   6         17.10         14.74         6.06 o
   3 -11   6         29.43         29.26         5.31 o
   4 -11   6          2.74          6.21         4.73 o
   5 -11   6          0.00         -4.52         5.72 o
   6 -11   6          2.43          2.50         4.99 o
  -4 -10   6          1.09          5.57         3.87 o
  -3 -10   6         63.96         62.82         8.24 o
  -2 -10   6          0.49         -1.73         2.24 o
  -1 -10   6         28.13         20.23         6.50 o
   0 -10   6          2.57          2.65         2.31 o
   1 -10   6          0.01          0.89         1.95 o
   2 -10   6          2.52          0.05         2.17 o
   3 -10   6         24.88         32.78         8.03 o
   4 -10   6          4.30          1.56         3.88 o
   5 -10   6         17.05         16.21         7.15 o
   6 -10   6          8.82          6.15         5.78 o
   7 -10   6          1.00          6.35         6.38 o
  -5  -9   6          7.89         17.55         5.37 o
  -4  -9   6         44.41         39.01        10.66 o
  -3  -9   6         19.34         35.01         4.52 o
  -2  -9   6          6.87          1.88         2.35 o
  -1  -9   6         30.97         25.79         3.62 o
   0  -9   6         19.81         23.27         3.37 o
   1  -9   6          2.31          1.77         1.83 o
   2  -9   6         46.25         40.66         4.98 o
   3  -9   6         37.68         46.01         5.49 o
   4  -9   6        127.34        124.09        14.57 o
   5  -9   6          6.76          2.76         4.90 o
   6  -9   6          2.57          0.21         4.68 o
   7  -9   6          0.69         -2.87         6.09 o
   8  -9   6          0.03          6.06         6.73 o
  -7  -8   6          2.75          5.63         5.45 o
  -6  -8   6         49.03         53.37        12.14 o
  -5  -8   6         32.32         26.92         6.62 o
  -4  -8   6          8.50          4.40         3.40 o
  -3  -8   6         48.96         46.69         4.69 o
  -2  -8   6          3.52          3.59         2.22 o
  -1  -8   6         22.45         24.67         2.83 o
   0  -8   6        178.11        191.40         7.17 o
   1  -8   6         26.70         24.28         4.15 o
   2  -8   6        199.11        197.14        10.52 o
   3  -8   6          7.20          5.95         2.72 o
   4  -8   6         71.12         64.68        10.64 o
   5  -8   6         54.74         55.48        10.79 o
   6  -8   6          0.05         -7.29         7.29 o
   7  -8   6         26.73          1.29         5.19 o
   8  -8   6          0.07         -2.41         5.19 o
   9  -8   6          8.69          2.85         5.72 o
  -8  -7   6          1.19          5.42         5.47 o
  -7  -7   6         37.28         36.62         7.23 o
  -6  -7   6          0.02         40.17         7.05 o
  -5  -7   6         14.05         13.51         4.50 o
  -4  -7   6         40.10         39.94         4.65 o
  -3  -7   6        391.19        375.78        17.51 o
  -2  -7   6        217.60        222.28         6.80 o
  -1  -7   6          6.11          7.23         1.61 o
   0  -7   6          1.16         -1.80         1.80 o
   1  -7   6         18.84         18.62         2.77 o
   2  -7   6         99.54        117.68         9.41 o
   3  -7   6         11.19         14.70         3.91 o
   4  -7   6         67.47         58.03         4.92 o
   5  -7   6         71.38         50.87         9.87 o
   6  -7   6         22.81         18.68         5.55 o
   7  -7   6         78.69         67.56        12.25 o
   8  -7   6          9.01         10.79         7.33 o
   9  -7   6         28.25         23.71         9.47 o
  -8  -6   6         17.46         19.64         5.92 o
  -7  -6   6         85.64         81.64         9.15 o
  -6  -6   6         14.13         11.51         3.87 o
  -5  -6   6         19.36         20.14         6.07 o
  -4  -6   6        106.28        103.67         9.16 o
  -3  -6   6        108.80         98.14         4.13 o
  -2  -6   6          0.17          0.26         1.88 o
  -1  -6   6          5.46          7.60         1.76 o
   0  -6   6         95.46        105.54         5.31 o
   1  -6   6         98.30         93.61         4.96 o
   2  -6   6        178.25        182.67         8.94 o
   3  -6   6        326.61        330.11        11.56 o
   4  -6   6         74.26         67.35         8.06 o
   5  -6   6         90.36         91.26        12.08 o
   6  -6   6          1.13          6.37         6.07 o
   7  -6   6         11.60          7.08         5.78 o
   8  -6   6         16.50         13.88         8.16 o
   9  -6   6          0.00          4.39         5.76 o
  10  -6   6          6.76          6.84         6.94 o
  -9  -5   6         35.58         33.74         6.33 o
  -8  -5   6          0.09          2.35         3.82 o
  -7  -5   6          2.78         10.61         3.94 o
  -6  -5   6         36.36         44.19         6.51 o
  -5  -5   6         71.19         63.97         7.01 o
  -4  -5   6        342.52        391.25        15.93 o
  -3  -5   6          8.55         10.81         1.72 o
  -2  -5   6         39.35         50.66         7.00 o
  -1  -5   6        145.80        172.54         5.21 o
   0  -5   6         19.96         11.50         1.80 o
   1  -5   6        367.20        334.23         8.80 o
   2  -5   6        432.65        440.38        12.49 o
   3  -5   6          3.26          3.71         0.83 o
   4  -5   6         45.12         36.65         5.10 o
   5  -5   6         11.01         20.73         3.53 o
   6  -5   6          2.60          2.83         2.36 o
   7  -5   6        308.11        313.12        37.28 o
   8  -5   6         29.48         20.10         5.07 o
   9  -5   6         39.06         32.03        14.34 o
  10  -5   6         19.59         21.70         6.05 o
  -9  -4   6          2.40          4.34         7.19 o
  -8  -4   6          4.12         10.93         3.92 o
  -7  -4   6          0.90         14.52         7.88 o
  -6  -4   6         29.44         47.21        10.17 o
  -5  -4   6         14.99         10.55         4.70 o
  -4  -4   6        220.26        230.03        16.27 o
  -3  -4   6        169.44        157.81         5.18 o
  -2  -4   6        680.47        775.32        27.40 o
  -1  -4   6        258.51        292.32        11.35 o
   0  -4   6       6180.33       7257.06        87.66 o
   1  -4   6        640.32        759.72        27.44 o
   2  -4   6         11.07         26.73         2.97 o
   3  -4   6        205.77        181.70        13.01 o
   4  -4   6        258.79        274.53        21.78 o
   5  -4   6          2.17          4.80         2.12 o
   6  -4   6        103.78        106.48         6.47 o
   7  -4   6         26.40         19.75         3.34 o
   8  -4   6          0.00          1.47         3.19 o
   9  -4   6         15.96         12.25         7.06 o
  10  -4   6          2.61          2.45         5.46 o
 -10  -3   6         11.02          7.69         5.20 o
  -9  -3   6          0.83          3.41         3.94 o
  -8  -3   6        381.09        403.00        18.08 o
  -7  -3   6         14.40         15.69         6.29 o
  -6  -3   6        731.42        724.56        30.04 o
  -5  -3   6        294.43        245.30        18.76 o
  -4  -3   6         39.60         58.67         7.61 o
  -3  -3   6         71.14         81.10         2.93 o
  -2  -3   6       2315.56       2570.03        40.19 o
  -1  -3   6        917.95        953.81        15.86 o
   0  -3   6        195.30        211.57         5.87 o
   1  -3   6        570.01        550.35        12.19 o
   2  -3   6        442.45        390.48        20.23 o
   3  -3   6        254.61        225.02        11.10 o
   4  -3   6        457.65        417.47        28.97 o
   5  -3   6          6.87         20.83         5.22 o
   6  -3   6          4.38          6.93         2.47 o
   7  -3   6          2.17          8.16         3.00 o
   8  -3   6         57.38         64.09         6.09 o
   9  -3   6          8.28          7.42         3.67 o
  10  -3   6         35.16         40.09         7.02 o
 -10  -2   6         44.70         45.42         7.53 o
  -9  -2   6         50.41         66.41        11.97 o
  -8  -2   6         19.13         31.50         6.66 o
  -7  -2   6        139.82        129.63         9.14 o
  -6  -2   6        407.69        408.73         9.31 o
  -5  -2   6       1051.66       1021.47        15.32 o
  -4  -2   6         44.12         42.31         2.30 o
  -3  -2   6       3234.42       3217.68        30.07 o
  -2  -2   6        452.25        481.92         8.21 o
  -1  -2   6       1711.32       1571.45        19.73 o
   0  -2   6        338.89        348.20         8.17 o
   1  -2   6        948.97        850.10         9.78 o
   2  -2   6        154.66        165.21         3.99 o
   3  -2   6          8.68         16.67         4.16 o
   4  -2   6         30.32         18.76         3.18 o
   5  -2   6         35.19         27.83         3.27 o
   6  -2   6        101.64        102.55         6.35 o
   7  -2   6         56.90         50.52         4.90 o
   8  -2   6         44.68         50.85         5.48 o
   9  -2   6          0.90          7.43         2.71 o
  10  -2   6         11.00         14.74         4.53 o
 -10  -1   6         39.40         43.76        10.55 o
  -9  -1   6         20.52         23.31         7.21 o
  -8  -1   6        362.51        360.21        22.54 o
  -7  -1   6        386.87        385.01        10.58 o
  -6  -1   6        226.80        217.33         5.89 o
  -5  -1   6        167.22        136.62         4.25 o
  -4  -1   6        299.65        275.26         5.41 o
  -3  -1   6         19.00         21.73         1.12 o
  -2  -1   6          7.45          6.30         2.25 o
  -1  -1   6         32.88         31.24         3.76 o
   0  -1   6         74.93         76.15         5.60 o
   1  -1   6        502.15        484.02         6.73 o
   2  -1   6       1422.71       1339.73        17.74 o
   3  -1   6          1.82         -0.31         1.14 o
   4  -1   6        236.95        239.43         8.97 o
   5  -1   6         39.93         45.84         4.11 o
   6  -1   6          9.16          7.83         2.38 o
   7  -1   6         14.42         11.24         2.68 o
   8  -1   6          0.51          8.77         3.01 o
   9  -1   6          7.55          8.41         2.77 o
  10  -1   6          0.90          1.85         2.60 o
 -10   0   6         65.27         59.09        12.49 o
  -9   0   6          1.70          6.09         4.92 o
  -8   0   6         15.62         20.87         3.14 o
  -7   0   6         90.20        103.65         4.26 o
  -6   0   6         32.38         44.33         3.06 o
  -5   0   6         37.71         52.83         3.45 o
  -4   0   6         34.51         30.22         2.43 o
  -3   0   6         95.98        107.45         4.20 o
  -2   0   6         99.80         78.36         3.15 o
  -1   0   6         75.69         64.37         1.43 o
   0   0   6       1729.25       1794.07        14.18 o
   1   0   6        959.80        876.58        19.73 o
   2   0   6        474.36        456.06        21.02 o
   3   0   6        210.43        197.43         8.58 o
   4   0   6         24.70         34.45         3.91 o
   5   0   6         43.04         42.20         3.83 o
   6   0   6          4.12          3.03         2.27 o
   7   0   6        283.91        265.66         9.36 o
   8   0   6          1.79          2.76         1.90 o
   9   0   6         48.83         48.66         5.60 o
  10   0   6          4.95          3.71         2.69 o
 -10   1   6         32.86         38.03         9.85 o
  -9   1   6          4.07          6.18         2.61 o
  -8   1   6         28.45         23.42         3.04 o
  -7   1   6          7.04          8.71         2.55 o
  -6   1   6         63.40         59.61         3.75 o
  -5   1   6         96.25         86.88         4.46 o
  -4   1   6       2160.06       2072.12        21.53 o
  -3   1   6         18.39         36.09         2.56 o
  -2   1   6         17.97         16.29         1.72 o
  -1   1   6        595.41        632.40        20.57 o
   0   1   6        912.63        942.49        19.55 o
   1   1   6        829.64        711.36        16.83 o
   2   1   6         96.65         74.42         5.90 o
   3   1   6          3.99         -0.49         1.66 o
   4   1   6         92.97         77.15         6.47 o
   5   1   6        225.40        210.36         8.04 o
   6   1   6         32.83         26.42         4.91 o
   7   1   6         73.36         68.86         4.77 o
   8   1   6          2.65         -1.36         2.36 o
   9   1   6          0.00          2.70         2.43 o
  10   1   6         26.13         20.99         9.46 o
 -10   2   6         62.58         71.05         9.33 o
  -9   2   6          2.97          6.91         2.77 o
  -8   2   6        113.90        143.51        10.19 o
  -7   2   6         45.25         45.88         4.48 o
  -6   2   6        242.06        226.03        11.44 o
  -5   2   6          5.46          8.11         3.42 o
  -4   2   6        833.39        714.81        11.99 o
  -3   2   6         16.43         18.53        15.37 o
  -2   2   6          0.22         24.33        26.46 o
  -1   2   6        784.36        820.90        33.13 o
   0   2   6       2155.73       2385.68        31.00 o
   1   2   6       2530.46       2336.28        39.63 o
   2   2   6        229.71        235.95         9.91 o
   3   2   6         29.45         20.52         2.22 o
   4   2   6         25.57         39.01         4.88 o
   5   2   6          9.75          9.58         3.61 o
   6   2   6          2.67          2.72         2.27 o
   7   2   6         10.11          8.73         2.94 o
   8   2   6          2.26         -2.60         2.60 o
   9   2   6          3.84          0.59         2.93 o
 -11   3   6         11.71          7.77         5.02 o
 -10   3   6         14.06         15.51         5.06 o
  -9   3   6          0.88          2.15         2.76 o
  -8   3   6          0.09          3.32         2.78 o
  -7   3   6          2.41          3.01         3.29 o
  -6   3   6          1.47          3.70         3.02 o
  -5   3   6          0.92          4.03         2.68 o
  -4   3   6         29.11         33.57         3.05 o
  -3   3   6        106.96        105.54         9.29 o
  -2   3   6         47.95         42.90         3.76 o
  -1   3   6        859.98        910.29        23.27 o
   0   3   6         26.64         38.78         3.45 o
   1   3   6        148.52        178.71         4.75 o
   2   3   6          4.42         20.62         3.03 o
   3   3   6        187.33        185.45         5.36 o
   4   3   6        130.10        134.33         4.66 o
   5   3   6          0.10         -4.94         4.94 o
   6   3   6         84.14         85.26        12.15 o
   7   3   6        161.56        156.99        17.10 o
   8   3   6         92.13         89.38        10.19 o
   9   3   6          0.06         -3.42         3.50 o
 -10   4   6          9.37          6.78         3.85 o
  -9   4   6          6.37          4.29         3.74 o
  -8   4   6         27.92         35.00         6.97 o
  -7   4   6          6.46          7.78         4.64 o
  -6   4   6         90.06        166.88        15.81 o
  -5   4   6        160.02        113.59        15.93 o
  -4   4   6         72.48         69.88         4.50 o
  -3   4   6        158.68        169.36        12.36 o
  -2   4   6        319.77        367.79        11.53 o
  -1   4   6         36.62         28.45         3.13 o
   0   4   6        687.26        855.49        37.05 o
   1   4   6         22.16         21.47         2.33 o
   2   4   6        108.63         84.40         3.41 o
   3   4   6        432.56        413.96        15.39 o
   4   4   6        780.84        699.41        30.17 o
   5   4   6        522.30        474.28        26.65 o
   6   4   6         83.59         87.12        13.15 o
   7   4   6         28.44         15.41         6.74 o
   8   4   6          8.34          2.50         6.06 o
 -10   5   6          9.60          7.66         7.67 o
  -9   5   6          0.01          0.54         4.84 o
  -8   5   6         55.60         56.45        11.65 o
  -7   5   6         80.09         81.16        13.04 o
  -6   5   6          0.21         -3.27         4.31 o
  -5   5   6         39.03         19.92         5.47 o
  -4   5   6         61.35         54.93        47.82 o
  -3   5   6          3.42         28.99         7.28 o
  -2   5   6          0.02          5.72        10.37 o
  -1   5   6        367.33        371.14        10.16 o
   0   5   6       1122.45       1271.94        23.04 o
   1   5   6        152.55        144.18         6.02 o
   2   5   6         75.90         79.35         4.61 o
   3   5   6        402.82        393.68        10.30 o
   4   5   6         29.90         29.56         7.35 o
   5   5   6          8.26         -0.47         4.66 o
   6   5   6        134.50        144.18        16.79 o
   7   5   6         31.13         28.74         8.53 o
   8   5   6         23.72         26.09         6.15 o
 -10   6   6          1.75          3.95         6.49 o
  -9   6   6          4.36         15.66         7.89 o
  -8   6   6          6.61         44.82        12.50 o
  -7   6   6         50.24         57.39        11.20 o
  -6   6   6         13.94          6.64         5.33 o
  -5   6   6        298.00        274.55        20.00 o
  -4   6   6         17.19         31.13         9.24 o
  -3   6   6        243.54        231.86        11.16 o
  -2   6   6        116.62         91.02         4.53 o
  -1   6   6         52.50         82.20         4.78 o
   0   6   6        105.68        116.06         7.22 o
   1   6   6        171.56        149.29         6.66 o
   2   6   6        192.68        183.18         7.51 o
   3   6   6        348.62        352.91        18.00 o
   4   6   6          8.36         10.08         4.04 o
   5   6   6        107.24        114.38        14.44 o
   6   6   6         41.72         45.67         9.80 o
   7   6   6          0.02          4.50         4.12 o
   8   6   6         32.07         31.71        10.42 o
  -9   7   6          9.46         21.83         8.86 o
  -8   7   6          0.48         19.56         9.39 o
  -7   7   6         17.41         22.12         8.05 o
  -6   7   6        153.40        138.55        15.93 o
  -5   7   6          6.35          8.61         5.43 o
  -4   7   6        250.82        239.14        12.65 o
  -3   7   6         13.07          8.21         2.76 o
  -2   7   6          3.51          3.49         1.37 o
  -1   7   6         11.19         14.87         2.39 o
   0   7   6         23.15         20.14         2.72 o
   1   7   6         55.60         70.31         5.07 o
   2   7   6        463.14        440.84        12.42 o
   3   7   6         15.23         16.23         3.86 o
   4   7   6          3.46          1.35         4.05 o
   5   7   6         11.85         11.40         5.29 o
   6   7   6          4.47         13.52         7.08 o
   7   7   6         19.91         21.43         8.87 o
  -9   8   6          7.33         21.05         8.70 o
  -8   8   6         19.01         40.03        11.54 o
  -7   8   6         11.41         11.64         6.63 o
  -6   8   6         83.66         86.80        13.06 o
  -5   8   6         66.94         55.36        10.59 o
  -4   8   6         11.45         13.96         7.10 o
  -3   8   6         30.16         32.43         4.93 o
  -2   8   6         18.68         14.51         3.50 o
  -1   8   6        180.87        175.59         9.10 o
   0   8   6         13.07         10.25         4.00 o
   1   8   6        285.56        271.15        10.15 o
   2   8   6          8.89          4.58         3.07 o
   3   8   6          0.86          3.25         2.83 o
   4   8   6          3.79         -5.78         5.78 o
   5   8   6         28.69         18.76         7.51 o
   6   8   6         46.96         54.15         8.71 o
  -8   9   6          0.03          3.92         5.98 o
  -7   9   6          3.77          8.86         5.83 o
  -6   9   6         92.26         86.13         9.39 o
  -5   9   6          0.41         -2.85         5.48 o
  -4   9   6        131.83        117.98         9.88 o
  -3   9   6          5.88          3.73         2.98 o
  -2   9   6          0.67         -2.57         2.57 o
  -1   9   6          0.01         -5.27         5.37 o
   0   9   6         47.75         46.19         9.61 o
   1   9   6         62.04         53.91         6.64 o
   2   9   6          8.87          4.62         3.10 o
   3   9   6          1.55         -1.43         3.79 o
   4   9   6         78.11         84.21         9.43 o
   5   9   6         83.59         77.28        10.15 o
  -7  10   6          0.70          3.37         3.59 o
  -6  10   6          1.97          3.52         3.98 o
  -5  10   6          5.73          2.43         2.92 o
  -4  10   6         33.35         27.95         5.43 o
  -3  10   6          4.40          7.61         3.05 o
  -2  10   6          0.14         -1.23         4.70 o
  -1  10   6         56.73         59.27        10.46 o
   0  10   6         42.17         48.56         9.81 o
   1  10   6         49.96         44.05         9.48 o
   2  10   6          1.22         -3.04         4.75 o
   3  10   6          3.64          8.14         3.81 o
   4  10   6          2.43         -3.27         4.57 o
  -6  11   6          3.85         14.29         5.01 o
  -5  11   6          0.54          0.37         7.28 o
  -4  11   6          1.55         -0.53         2.88 o
  -3  11   6          2.42          2.82         5.16 o
  -2  11   6          0.80         -4.40         4.40 o
  -1  11   6          1.54          3.60         3.71 o
   0  11   6          4.79          5.06         2.99 o
   1  11   6         13.22         13.57         5.06 o
   2  11   6          0.05          1.49         3.80 o
  -2  12   6          0.01         -2.90         4.24 o
  -1  12   6         12.80          7.25         5.45 o
   0  12   6          1.33         -6.84         6.84 o
   1 -13   7          0.60          2.14         4.47 o
   2 -13   7         27.29         35.37         9.31 o
  -1 -12   7          6.61          6.61         5.29 o
   0 -12   7          3.92          5.05         3.77 o
   1 -12   7          0.12          0.79         3.92 o
   2 -12   7          4.50         -6.50         6.54 o
   3 -12   7          0.00         -1.85         4.90 o
   4 -12   7          0.86         -1.73         5.92 o
   5 -12   7          0.27         -2.86         5.36 o
  -3 -11   7        103.72         94.72        15.15 o
  -2 -11   7          0.14         20.60         8.03 o
  -1 -11   7         50.79         46.63         6.55 o
   0 -11   7         31.24         33.48         5.66 o
   1 -11   7         61.72         70.88         7.97 o
   2 -11   7          3.23          2.61         2.20 o
   3 -11   7         11.77         15.86         6.54 o
   4 -11   7         38.18         41.01         9.41 o
   5 -11   7          8.93          6.58         5.48 o
   6 -11   7          9.90          3.15         4.64 o
  -4 -10   7         89.29         92.17        10.88 o
  -3 -10   7          1.20         -1.78         4.47 o
  -2 -10   7        118.96        124.43         8.18 o
  -1 -10   7         92.86         92.05         8.59 o
   0 -10   7         71.33         58.88         6.80 o
   1 -10   7         29.55         24.90         3.73 o
   2 -10   7         52.39         51.57         5.09 o
   3 -10   7          8.06          6.83         4.40 o
   4 -10   7         24.80         22.59         7.59 o
   5 -10   7          0.03         -1.01         4.53 o
   6 -10   7          4.09         10.29         6.70 o
   7 -10   7          1.15          0.04         5.39 o
  -5  -9   7         47.56         50.27         7.78 o
  -4  -9   7         13.63         14.57         4.70 o
  -3  -9   7          1.37         -3.30         3.30 o
  -2  -9   7         27.66         26.94         5.30 o
  -1  -9   7          2.38          1.56         2.56 o
   0  -9   7         66.62         70.58         4.78 o
   1  -9   7        118.59        124.19         7.27 o
   2  -9   7         16.82         19.14         3.94 o
   3  -9   7          8.54         10.58         3.02 o
   4  -9   7         22.01         20.62         6.95 o
   5  -9   7         10.24         17.37         7.38 o
   6  -9   7          0.68          8.60         5.89 o
   7  -9   7         29.53         32.87         9.56 o
   8  -9   7          3.52         -6.05         6.05 o
  -7  -8   7          2.51         -4.97         5.09 o
  -6  -8   7          8.93          6.22         4.60 o
  -5  -8   7          0.59         -3.70         3.85 o
  -4  -8   7         24.18         28.82         5.59 o
  -3  -8   7          1.65         -0.82         2.00 o
  -2  -8   7         16.97         16.11         2.62 o
  -1  -8   7         61.73         43.46         3.51 o
   0  -8   7         10.76         13.39         2.10 o
   1  -8   7         12.54         13.11         3.09 o
   2  -8   7         57.09         62.91         6.26 o
   3  -8   7        149.08        164.34         9.70 o
   4  -8   7         29.22         27.61         6.99 o
   5  -8   7         63.83         76.37        12.51 o
   6  -8   7         46.56         40.83         9.60 o
   7  -8   7          3.21         -7.48         7.48 o
   8  -8   7          0.01          2.01         5.48 o
  -8  -7   7         68.75         76.16        13.88 o
  -7  -7   7         26.12         29.89         6.74 o
  -6  -7   7         76.88         78.45         9.02 o
  -5  -7   7         12.99          5.64         4.99 o
  -4  -7   7          6.70          9.27         2.56 o
  -3  -7   7         10.16         12.57         3.55 o
  -2  -7   7         23.41         31.03         2.67 o
  -1  -7   7        130.31        143.21         5.78 o
   0  -7   7         20.85         24.37         2.49 o
   1  -7   7        381.75        376.31        10.88 o
   2  -7   7         26.01         28.23         4.07 o
   3  -7   7         90.55         86.40         6.50 o
   4  -7   7          0.53          0.73         2.52 o
   5  -7   7          8.07          3.42         4.43 o
   6  -7   7          0.99         -0.58         4.65 o
   7  -7   7         27.26         25.10         8.55 o
   8  -7   7         57.95         54.61        13.16 o
   9  -7   7          0.60          8.72         6.58 o
  -8  -6   7          2.32          6.01         3.93 o
  -7  -6   7         16.28         19.33         5.19 o
  -6  -6   7         43.44         40.79         6.49 o
  -5  -6   7         13.64          9.87         3.84 o
  -4  -6   7         90.56         73.13        10.47 o
  -3  -6   7         89.83         92.50         5.14 o
  -2  -6   7         23.87         16.21         3.25 o
  -1  -6   7         56.18         53.03         3.22 o
   0  -6   7        242.96        258.26         8.38 o
   1  -6   7        348.85        381.14        10.01 o
   2  -6   7        160.64        156.17         8.22 o
   3  -6   7         56.12         56.83         5.03 o
   4  -6   7         60.94         65.15         9.80 o
   5  -6   7          0.77          1.14         5.38 o
   6  -6   7         11.87         14.56         6.06 o
   7  -6   7          2.42         -6.06         6.06 o
   8  -6   7          1.37          1.19         4.78 o
   9  -6   7          6.89         -5.74         5.74 o
  -9  -5   7          0.98         -1.70         4.84 o
  -8  -5   7          0.32          5.70         3.51 o
  -7  -5   7         88.71         85.42         8.78 o
  -6  -5   7          3.33          5.74        10.36 o
  -5  -5   7        363.01        381.89        23.93 o
  -4  -5   7         16.52          8.59         4.75 o
  -3  -5   7        101.39         85.38         9.30 o
  -2  -5   7        106.81        105.56         6.14 o
  -1  -5   7         10.12         12.34         3.28 o
   0  -5   7         63.70         83.28         4.49 o
   1  -5   7          4.81          2.09         1.25 o
   2  -5   7        321.05        333.46         8.05 o
   3  -5   7         92.54         90.28         5.56 o
   4  -5   7        263.56        299.09        19.45 o
   5  -5   7        158.91        189.32         9.62 o
   6  -5   7         68.64         73.87         6.74 o
   7  -5   7         95.00         90.77        17.70 o
   8  -5   7         19.42         11.05         6.92 o
   9  -5   7          1.45         -2.37         6.26 o
  10  -5   7          0.39          0.34         4.46 o
  -9  -4   7         33.65         32.92         6.24 o
  -8  -4   7         11.71          3.75         3.27 o
  -7  -4   7         54.30         49.05         9.37 o
  -6  -4   7        136.79        119.80        13.37 o
  -5  -4   7        340.54        329.10        20.34 o
  -4  -4   7         66.37         68.93        18.03 o
  -3  -4   7        199.65        194.57         5.94 o
  -2  -4   7        531.32        500.03         9.51 o
  -1  -4   7        370.73        370.45         9.73 o
   0  -4   7        503.87        493.70        13.32 o
   1  -4   7         46.44         50.97         3.88 o
   2  -4   7        345.97        314.81        10.04 o
   3  -4   7         65.82         63.81         8.01 o
   4  -4   7         55.22         53.70         8.40 o
   5  -4   7         29.07         37.92         4.20 o
   6  -4   7          8.88          5.04         2.17 o
   7  -4   7          5.33          7.23         3.31 o
   8  -4   7         78.97         69.08         8.84 o
   9  -4   7         44.83         54.17         8.15 o
  10  -4   7         39.03         38.00         7.27 o
 -10  -3   7          4.79          2.74         4.24 o
  -9  -3   7         32.59         35.09         6.68 o
  -8  -3   7          2.63         19.04         5.48 o
  -7  -3   7        195.02        198.70        11.80 o
  -6  -3   7        293.62        308.10        19.51 o
  -5  -3   7         52.99         50.39         4.49 o
  -4  -3   7        137.28        104.44         4.78 o
  -3  -3   7        598.59        553.95         8.53 o
  -2  -3   7         15.96         52.82         2.73 o
  -1  -3   7        491.82        662.29        13.66 o
   0  -3   7        379.55        474.33         9.12 o
   1  -3   7         80.74         86.03         2.93 o
   2  -3   7         96.71        123.71        13.09 o
   3  -3   7        330.84        339.78        10.95 o
   4  -3   7        286.02        310.85        16.91 o
   5  -3   7       1242.49       1372.94        50.06 o
   6  -3   7         88.51         76.74         5.82 o
   7  -3   7        195.56        200.22         9.77 o
   8  -3   7          7.00          6.66         2.73 o
   9  -3   7         15.06         14.39         4.90 o
  10  -3   7          3.93          5.93         3.26 o
 -10  -2   7         11.35         11.94         5.14 o
  -9  -2   7          0.02         16.70         7.27 o
  -8  -2   7         36.79         28.81         7.21 o
  -7  -2   7        245.03        247.93        12.91 o
  -6  -2   7        552.81        553.74        10.87 o
  -5  -2   7          8.98         20.52         2.83 o
  -4  -2   7       1544.19       1539.63        29.69 o
  -3  -2   7         11.76         53.72        10.02 o
  -2  -2   7       2274.27       2277.56        55.70 o
  -1  -2   7        147.61        165.00         8.60 o
   0  -2   7       1664.60       1755.11        31.32 o
   1  -2   7        839.35        749.67        15.73 o
   2  -2   7          0.54          0.27         1.16 o
   3  -2   7          1.15          1.11         1.77 o
   4  -2   7        167.46        152.24         8.05 o
   5  -2   7         19.23         19.74         3.99 o
   6  -2   7          7.60          5.90         2.24 o
   7  -2   7         16.48         12.49         4.10 o
   8  -2   7          3.98          4.51         3.00 o
   9  -2   7         25.33         40.60         5.38 o
  10  -2   7          1.61          5.25         6.86 o
 -10  -1   7         80.83         82.38        14.77 o
  -9  -1   7         31.32         25.69         8.49 o
  -8  -1   7         32.60         55.56         7.65 o
  -7  -1   7        102.25        124.29         5.70 o
  -6  -1   7          2.39          1.77         1.09 o
  -5  -1   7         35.33         41.31         2.50 o
  -4  -1   7       1117.15       1012.56        19.83 o
  -3  -1   7       2051.71       1974.23        29.11 o
  -2  -1   7         48.79         47.30         3.05 o
  -1  -1   7        392.97        306.57        10.78 o
   0  -1   7         29.38         37.84         4.47 o
   1  -1   7        279.58        247.85         5.51 o
   2  -1   7        599.86        627.94        11.93 o
   3  -1   7         17.61         14.64         1.43 o
   4  -1   7          2.40          5.07         1.31 o
   5  -1   7        249.52        240.72        11.32 o
   6  -1   7         93.31         90.22         6.04 o
   7  -1   7         19.82         26.66         3.41 o
   8  -1   7         92.31         89.69         6.01 o
   9  -1   7          8.17          6.72         3.92 o
  10  -1   7          2.05         -0.09         2.23 o
 -10   0   7         24.12         22.43         8.42 o
  -9   0   7         38.80         49.75         7.07 o
  -8   0   7          5.15          4.81         2.79 o
  -7   0   7        171.86        175.28         5.65 o
  -6   0   7         20.62         27.13         2.55 o
  -5   0   7        509.53        504.02        18.88 o
  -4   0   7       1174.00       1131.20        15.67 o
  -3   0   7       2030.39       2090.33        56.57 o
  -2   0   7        803.83        778.55        13.32 o
  -1   0   7       1300.05       1196.39        17.30 o
   0   0   7         45.51         54.28         2.39 o
   1   0   7       1101.82       1033.74        22.69 o
   2   0   7          9.33          3.40         2.29 o
   3   0   7        182.05        173.34         8.25 o
   4   0   7         67.39         63.65         5.32 o
   5   0   7         11.05         13.21         2.80 o
   6   0   7        212.67        209.09         7.78 o
   7   0   7         20.08         28.94         3.54 o
   8   0   7         36.54         33.65         4.40 o
   9   0   7          3.17          4.90         2.79 o
  10   0   7          0.57          7.11         3.73 o
 -10   1   7         86.95         97.06        15.55 o
  -9   1   7         70.71         76.20         6.68 o
  -8   1   7         12.64          9.72         2.42 o
  -7   1   7         10.83         11.58         4.34 o
  -6   1   7          0.44         -0.55         1.77 o
  -5   1   7          4.85          3.98         1.50 o
  -4   1   7         61.98         93.15         6.03 o
  -3   1   7        452.39        462.92        11.19 o
  -2   1   7        347.04        343.74         8.20 o
  -1   1   7       4034.00       4111.49        38.87 o
   0   1   7       1569.96       1551.02        18.75 o
   1   1   7       1577.51       1424.45        26.66 o
   2   1   7         54.92         66.49         5.64 o
   3   1   7        481.88        447.71        15.60 o
   4   1   7        185.11        181.80         5.85 o
   5   1   7         31.37         40.19         3.90 o
   6   1   7          7.28          8.77         2.84 o
   7   1   7         16.15          9.46         3.31 o
   8   1   7         63.35         51.01         5.69 o
   9   1   7         19.57         20.77         4.11 o
  10   1   7         12.55          9.63         6.97 o
 -10   2   7         58.57         50.89         8.21 o
  -9   2   7         27.89         23.91         4.24 o
  -8   2   7          2.97          6.02         3.09 o
  -7   2   7          8.24          1.73         1.81 o
  -6   2   7         72.52         81.91        16.11 o
  -5   2   7        161.07        167.00        14.66 o
  -4   2   7         29.73         32.68         8.65 o
  -3   2   7        147.94        142.15         9.92 o
  -2   2   7        445.86        436.76        13.93 o
  -1   2   7        136.34        154.93         6.76 o
   0   2   7       1224.21       1267.42        18.63 o
   1   2   7        257.64        293.06         8.58 o
   2   2   7         36.42         32.20         4.26 o
   3   2   7        192.64        233.48        10.70 o
   4   2   7       1362.50       1355.48        17.33 o
   5   2   7        214.79        198.10         7.86 o
   6   2   7         28.54         29.48         4.26 o
   7   2   7         51.86         50.37         6.19 o
   8   2   7          0.04         -0.43         3.92 o
   9   2   7         15.92          9.29         4.10 o
 -11   3   7          9.68          7.87         5.47 o
 -10   3   7          3.16          3.54         3.67 o
  -9   3   7         14.04         12.72         3.02 o
  -8   3   7          3.97          1.18         1.92 o
  -7   3   7         40.19         46.97         6.30 o
  -6   3   7         27.87         40.03         7.17 o
  -5   3   7         96.02         91.74         6.96 o
  -4   3   7          0.04          0.47         3.42 o
  -3   3   7         46.69         49.04         7.11 o
  -2   3   7        151.80        134.71         6.76 o
  -1   3   7         25.15         29.05         4.64 o
   0   3   7        150.44        149.76         6.71 o
   1   3   7         72.85         82.14         4.15 o
   2   3   7        427.60        385.73         9.43 o
   3   3   7         56.52         48.22         4.11 o
   4   3   7        326.48        302.11         7.45 o
   5   3   7        157.20        143.95        14.37 o
   6   3   7         80.55         72.03        11.84 o
   7   3   7          6.92         10.03         5.76 o
   8   3   7         37.41         39.01        10.53 o
   9   3   7          4.00          6.42        14.99 o
 -10   4   7          6.72          9.91         4.60 o
  -9   4   7          3.93         -3.64         3.64 o
  -8   4   7          0.03          1.28         6.05 o
  -7   4   7         43.90         39.86         8.62 o
  -6   4   7         31.87         34.07         7.40 o
  -5   4   7          9.38         12.86         5.58 o
  -4   4   7         27.14         17.48         5.36 o
  -3   4   7         36.79         37.11         6.78 o
  -2   4   7       1423.74       1393.08        23.63 o
  -1   4   7        418.47        360.89        16.25 o
   0   4   7        422.45        453.26        10.20 o
   1   4   7         37.24         38.84         3.03 o
   2   4   7        533.36        500.60         8.85 o
   3   4   7         75.65         78.64         5.32 o
   4   4   7         35.03         36.50         7.95 o
   5   4   7          1.11          0.45         4.23 o
   6   4   7         65.85         61.02        11.29 o
   7   4   7         79.31         64.33        11.86 o
   8   4   7          4.13         -2.61         3.37 o
 -10   5   7          0.78         -0.52         5.66 o
  -9   5   7          0.61         -0.19         4.68 o
  -8   5   7          1.18         14.97         7.69 o
  -7   5   7          8.74          9.88         6.05 o
  -6   5   7         11.04         13.10         5.77 o
  -5   5   7         68.31         66.57         9.45 o
  -4   5   7          8.15          6.56         1.96 o
  -3   5   7          0.10         -0.85         1.91 o
  -2   5   7        307.15        279.16        10.94 o
  -1   5   7         49.65         50.76         6.87 o
   0   5   7          2.67          3.12         2.91 o
   1   5   7         98.47         84.79         4.85 o
   2   5   7        143.49        176.20         7.21 o
   3   5   7       1642.60       1460.95        22.69 o
   4   5   7          1.58          2.89         4.00 o
   5   5   7        401.93        362.11        24.50 o
   6   5   7         32.28         46.86        10.23 o
   7   5   7         14.08         11.59         7.66 o
   8   5   7         48.83         39.21         7.35 o
 -10   6   7          5.66          8.90         7.33 o
  -9   6   7          8.36          8.64         6.69 o
  -8   6   7         51.67         91.02        14.73 o
  -7   6   7          1.53         16.56         7.62 o
  -6   6   7        167.39        162.64        16.80 o
  -5   6   7          1.11          8.89         7.73 o
  -4   6   7         77.66         72.62         9.63 o
  -3   6   7          2.06          1.42         1.73 o
  -2   6   7          6.33          6.44         2.50 o
  -1   6   7         59.54         57.14         4.85 o
   0   6   7          0.66          2.26         4.01 o
   1   6   7         68.62         93.29         5.42 o
   2   6   7        662.84        590.06        13.84 o
   3   6   7         23.61          8.77         5.64 o
   4   6   7         24.73         26.41         7.15 o
   5   6   7          0.57         -1.48         4.15 o
   6   6   7          4.72          9.20         5.44 o
   7   6   7         22.97         35.95        11.01 o
  -9   7   7          8.86          7.18         7.43 o
  -8   7   7          0.02          4.63         5.45 o
  -7   7   7          4.25          5.90         6.48 o
  -6   7   7         62.02         62.47        11.03 o
  -5   7   7         40.03         28.66         8.11 o
  -4   7   7         26.23         23.74         4.95 o
  -3   7   7        322.11        299.10        13.45 o
  -2   7   7         36.98         39.96         3.51 o
  -1   7   7         28.52         32.70         4.20 o
   0   7   7         13.78          7.03         6.90 o
   1   7   7        326.17        306.56        10.58 o
   2   7   7         64.09         67.57         4.96 o
   3   7   7          9.07         10.92         4.17 o
   4   7   7         83.43         96.69        13.42 o
   5   7   7         30.64         24.86         7.98 o
   6   7   7        221.08        237.16        22.83 o
  -8   8   7         12.50         15.59         7.75 o
  -7   8   7         87.46         81.39        13.58 o
  -6   8   7         43.16         45.41        10.25 o
  -5   8   7         47.71         34.56         6.21 o
  -4   8   7         23.04         14.93         4.01 o
  -3   8   7        139.70        144.86         9.93 o
  -2   8   7          0.92         -0.49         2.36 o
  -1   8   7          5.04          5.73         3.37 o
   0   8   7         50.09         57.60         6.01 o
   1   8   7        214.73        193.28         8.76 o
   2   8   7         31.32         32.75         7.03 o
   3   8   7          2.19          1.82         4.37 o
   4   8   7         21.55         17.22         6.29 o
   5   8   7          8.06         13.94         5.38 o
   6   8   7         24.93         25.99         9.36 o
  -8   9   7          4.15         -0.71         4.53 o
  -7   9   7          0.03          0.76         5.36 o
  -6   9   7          0.63          4.32         3.77 o
  -5   9   7         15.09         11.38         4.04 o
  -4   9   7         11.34         16.24         4.73 o
  -3   9   7          3.31          3.60         2.73 o
  -2   9   7        107.71        108.50        13.28 o
  -1   9   7        112.61        113.85        13.48 o
   0   9   7        239.78        231.31        19.28 o
   1   9   7          9.74          6.26         2.88 o
   2   9   7         29.56         19.42         4.38 o
   3   9   7          0.07         -1.35         2.95 o
   4   9   7          8.12         18.05         7.51 o
   5   9   7          7.81          6.26         6.32 o
  -7  10   7         11.71          7.02         4.45 o
  -6  10   7          0.01          3.64         3.43 o
  -5  10   7          0.56         -1.99         3.11 o
  -4  10   7          4.50          1.22         2.93 o
  -3  10   7         14.62         12.96         3.87 o
  -2  10   7          7.18          3.77         5.20 o
  -1  10   7          0.71          3.60         4.98 o
   0  10   7          2.44          0.53         4.08 o
   1  10   7          0.04         -4.01         5.09 o
   2  10   7         14.03         17.61         7.42 o
   3  10   7         14.30          8.00         8.15 o
   4  10   7         13.93         14.38         7.29 o
  -6  11   7          6.91          2.78         5.01 o
  -5  11   7          4.75          2.37         2.99 o
  -4  11   7          4.29          0.68         2.79 o
  -3  11   7          0.00          3.28         4.43 o
  -2  11   7          0.17         -0.79         5.38 o
  -1  11   7         26.49         13.03         5.28 o
   0  11   7          0.20         -0.38         4.03 o
   1  11   7          3.89          5.03         3.63 o
   2  11   7          1.82          5.22         6.10 o
  -1  12   7          2.20         -1.82         5.06 o
   0  12   7          2.97         -6.90         6.90 o
   1 -13   8         13.72          9.21         5.96 o
   2 -13   8         41.81         37.88         9.96 o
  -1 -12   8         11.74          8.72         4.88 o
   0 -12   8         83.19         77.94        10.46 o
   1 -12   8         49.26         42.62         6.75 o
   2 -12   8          8.81         -1.04         4.48 o
   3 -12   8         10.51          8.38         6.27 o
   4 -12   8         13.31          3.54         4.39 o
   5 -12   8         46.39         29.10         8.49 o
  -3 -11   8          3.63          1.72         3.86 o
  -2 -11   8         47.27         50.61        10.84 o
  -1 -11   8          4.27         -0.29         2.82 o
   0 -11   8          0.75          3.64         3.16 o
   1 -11   8         44.83         43.99         6.53 o
   2 -11   8          1.72          2.18         2.25 o
   3 -11   8          4.34          2.65         4.07 o
   4 -11   8          0.00          1.41         4.43 o
   5 -11   8          1.84          3.87         6.44 o
   6 -11   8          0.85         11.37         6.72 o
  -4 -10   8         21.60         27.99         6.54 o
  -3 -10   8         35.61         38.68         6.61 o
  -2 -10   8          0.02          6.61         4.68 o
  -1 -10   8          0.04         -2.33         2.33 o
   0 -10   8          0.03         -0.34         3.65 o
   1 -10   8         87.70         95.25         6.89 o
   2 -10   8         14.44         19.77         4.32 o
   3 -10   8          6.72          7.19         4.94 o
   4 -10   8         36.14         28.62         8.29 o
   5 -10   8         10.33         22.16         9.02 o
   6 -10   8         51.72         64.67        13.04 o
   7 -10   8          0.84          3.05         5.56 o
  -5  -9   8        117.54        121.38        11.75 o
  -4  -9   8         70.70         76.80        13.04 o
  -3  -9   8         53.52         57.38         7.40 o
  -2  -9   8          1.65          4.79         2.40 o
  -1  -9   8          1.07         -1.74         2.08 o
   0  -9   8          3.59          3.22         1.65 o
   1  -9   8         45.35         41.49         4.41 o
   2  -9   8         53.33         55.98         6.24 o
   3  -9   8          0.01          7.04         3.18 o
   4  -9   8         83.39         75.89        11.64 o
   5  -9   8          4.99         14.91         7.61 o
   6  -9   8         11.52         13.85         7.69 o
   7  -9   8         10.56         12.20         6.99 o
   8  -9   8          0.62         -0.75         5.36 o
  -6  -8   8          0.13          2.86         3.30 o
  -5  -8   8          0.37         -1.76         4.39 o
  -4  -8   8          8.60          2.09         3.65 o
  -3  -8   8        212.97        198.08        10.59 o
  -2  -8   8         94.96         92.44         6.26 o
  -1  -8   8          5.74          4.88         1.73 o
   0  -8   8         85.23         89.56         5.04 o
   1  -8   8         79.74         80.61         5.53 o
   2  -8   8         88.17        106.37        12.64 o
   3  -8   8          9.28          5.27         3.87 o
   4  -8   8         52.31         36.16         8.90 o
   5  -8   8          0.66          0.77         5.51 o
   6  -8   8          7.62          1.98         4.74 o
   7  -8   8          0.32         -6.85         6.85 o
   8  -8   8          3.11          2.89         5.17 o
  -7  -7   8         17.90         19.19         5.44 o
  -6  -7   8         27.25         20.70         5.25 o
  -5  -7   8         14.23          9.10         3.02 o
  -4  -7   8          0.81         -1.45         2.86 o
  -3  -7   8        182.41        182.79        12.47 o
  -2  -7   8        107.71        108.70         4.88 o
  -1  -7   8         47.96         38.35         3.04 o
   0  -7   8        137.55        141.34         6.77 o
   1  -7   8         90.94         80.04         5.21 o
   2  -7   8          0.04         -1.92         2.09 o
   3  -7   8        107.04        108.35         7.49 o
   4  -7   8          1.17          0.46         1.99 o
   5  -7   8        169.38        167.24        17.34 o
   6  -7   8          6.82         13.13         6.86 o
   7  -7   8         65.08         54.37        11.56 o
   8  -7   8          2.89         -1.07         5.89 o
   9  -7   8         14.44         18.75         8.81 o
  -8  -6   8          0.09         -1.95         5.88 o
  -7  -6   8         60.29         64.58         8.39 o
  -6  -6   8         22.82         23.49         4.99 o
  -5  -6   8        120.92        104.01         9.03 o
  -4  -6   8         16.51         17.19         3.98 o
  -3  -6   8        161.48        136.83         6.66 o
  -2  -6   8         79.43         66.18         4.42 o
  -1  -6   8          7.66         10.77         1.83 o
   0  -6   8        401.03        412.01        10.82 o
   1  -6   8          6.25          4.22         1.61 o
   2  -6   8          0.60          0.05         1.27 o
   3  -6   8        223.55        213.60         9.67 o
   4  -6   8         21.45         19.98         6.09 o
   5  -6   8        112.11        129.35         8.06 o
   6  -6   8          0.82         -4.94         4.94 o
   7  -6   8         14.36          4.61         4.60 o
   8  -6   8          0.95         -2.32         5.18 o
   9  -6   8         31.59         31.02         9.83 o
  -9  -5   8         13.27          7.71         5.16 o
  -8  -5   8         78.50         70.82         8.45 o
  -7  -5   8          5.47          8.16         4.06 o
  -6  -5   8          0.17         -2.68         3.47 o
  -5  -5   8         39.30         41.30         8.46 o
  -4  -5   8        253.49        246.34        17.74 o
  -3  -5   8        228.45        231.05         9.92 o
  -2  -5   8        302.55        295.44        10.11 o
  -1  -5   8        206.33        218.61         8.64 o
   0  -5   8        836.47        970.52        29.56 o
   1  -5   8          8.38          4.61         1.22 o
   2  -5   8          0.12         -0.37         2.05 o
   3  -5   8         50.49         48.80         4.57 o
   4  -5   8         18.42         14.66         5.05 o
   5  -5   8        183.36        191.70        10.03 o
   6  -5   8        128.00        119.17         8.64 o
   7  -5   8         14.04          8.68         3.70 o
   8  -5   8          6.22          1.69         7.38 o
   9  -5   8          0.70         -3.00         7.40 o
  10  -5   8         17.35         22.63         8.92 o
  -9  -4   8          1.98          7.57         4.72 o
  -8  -4   8          1.28         -2.71         2.71 o
  -7  -4   8          2.24         -3.67         4.45 o
  -6  -4   8         93.13         94.92        11.87 o
  -5  -4   8         70.74         85.76        10.64 o
  -4  -4   8        249.99        243.71         7.73 o
  -3  -4   8         84.92         82.79         3.52 o
  -2  -4   8          3.16          7.11         2.31 o
  -1  -4   8        217.41        244.23         9.12 o
   0  -4   8         37.91         44.30         3.21 o
   1  -4   8        665.02        586.06        29.04 o
   2  -4   8         29.28         29.70         3.06 o
   3  -4   8         19.63         31.35         6.03 o
   4  -4   8         25.07         20.39         5.13 o
   5  -4   8       1009.71       1022.21        32.46 o
   6  -4   8         11.79          9.91         2.79 o
   7  -4   8         60.18         62.67         5.77 o
   8  -4   8          5.60          4.25         3.04 o
   9  -4   8          9.32         16.43         5.14 o
  10  -4   8          2.36          1.69         4.29 o
 -10  -3   8          6.19          6.25         4.69 o
  -9  -3   8          4.00          6.83         5.86 o
  -8  -3   8          5.77         14.01         4.15 o
  -7  -3   8          1.87          7.65         3.30 o
  -6  -3   8         68.81         74.36         8.06 o
  -5  -3   8        216.69        195.49         6.91 o
  -4  -3   8        246.81        223.96         5.43 o
  -3  -3   8         15.51         20.82         2.68 o
  -2  -3   8        687.61        679.11        13.95 o
  -1  -3   8        180.69        163.56         7.01 o
   0  -3   8          7.21          3.79         1.17 o
   1  -3   8        869.31        733.57        12.56 o
   2  -3   8        102.73         87.83        10.04 o
   3  -3   8        312.65        351.25        12.56 o
   4  -3   8        220.67        239.54        10.49 o
   5  -3   8        148.41        168.63         9.86 o
   6  -3   8         50.89         48.05         4.71 o
   7  -3   8         41.55         48.72         5.11 o
   8  -3   8          6.83          3.24         2.40 o
   9  -3   8          8.59         17.37         9.12 o
  10  -3   8          0.90          1.70         2.61 o
 -10  -2   8         25.76         20.86         8.81 o
  -9  -2   8         37.09         36.34         9.17 o
  -8  -2   8         48.53         41.97         5.48 o
  -7  -2   8         29.37         31.37         4.14 o
  -6  -2   8          0.96          4.70         1.99 o
  -5  -2   8         20.29         20.09         2.22 o
  -4  -2   8         10.26         13.69         4.83 o
  -3  -2   8        447.59        407.16         9.34 o
  -2  -2   8       1593.42       1535.25        21.67 o
  -1  -2   8       1405.91       1357.40        27.62 o
   0  -2   8        205.18        218.43        10.84 o
   1  -2   8         37.63         52.87         3.82 o
   2  -2   8         11.18         12.52         2.29 o
   3  -2   8       1036.26       1066.00        38.16 o
   4  -2   8        853.20        783.16        27.48 o
   5  -2   8         39.87         32.79         3.52 o
   6  -2   8        192.49        192.58        13.86 o
   7  -2   8        120.43        126.55        10.46 o
   8  -2   8        181.71        195.65        13.39 o
   9  -2   8        175.39        168.78        16.30 o
  10  -2   8          3.58          4.75         3.46 o
 -10  -1   8          0.75         12.30         7.27 o
  -9  -1   8         44.34         48.85        10.34 o
  -8  -1   8         18.16         22.46         4.90 o
  -7  -1   8        126.64        127.27         5.74 o
  -6  -1   8         20.41         17.24         1.72 o
  -5  -1   8        914.48        871.58        18.87 o
  -4  -1   8        482.46        488.77        17.14 o
  -3  -1   8        232.99        262.09         6.89 o
  -2  -1   8        177.05        165.18         5.61 o
  -1  -1   8          0.02          0.45         0.32 o
   0  -1   8       1453.61       1388.64        28.16 o
   1  -1   8        832.65        879.94        11.54 o
   2  -1   8        187.22        169.19         6.18 o
   3  -1   8       1042.46       1057.24        31.14 o
   4  -1   8        221.66        188.33         7.61 o
   5  -1   8         25.13         24.84         3.38 o
   6  -1   8          9.52          7.49         2.66 o
   7  -1   8         30.27         31.24         3.92 o
   8  -1   8         57.61         56.56         4.96 o
   9  -1   8         11.99         10.86         3.22 o
  10  -1   8          0.87          4.26         2.62 o
 -10   0   8         58.78         65.16        12.82 o
  -9   0   8        207.58        213.89        13.56 o
  -8   0   8         94.48         84.58         8.00 o
  -7   0   8          8.63          7.26         1.74 o
  -6   0   8        647.83        632.29        16.23 o
  -5   0   8         14.22         31.14         3.33 o
  -4   0   8         42.51         41.67         3.29 o
  -3   0   8         99.29        108.63         6.11 o
  -2   0   8        731.21        626.61        12.53 o
  -1   0   8          3.84          6.61         0.64 o
   0   0   8       3993.53       4159.55        27.88 o
   1   0   8        469.15        547.13        11.32 o
   2   0   8       1258.92       1298.58        28.58 o
   3   0   8          1.93         -1.89         2.02 o
   4   0   8          5.14          3.72         1.46 o
   5   0   8        290.51        272.43         9.53 o
   6   0   8        103.03        113.22         7.16 o
   7   0   8        256.83        260.60         9.35 o
   8   0   8          0.04         -2.17         2.22 o
   9   0   8         21.49         24.60         4.27 o
  10   0   8          1.83          3.33         5.24 o
 -10   1   8         25.69         54.59        12.12 o
  -9   1   8          9.21         19.16         4.90 o
  -8   1   8         21.12         23.73         3.36 o
  -7   1   8         56.90         58.16         4.16 o
  -6   1   8          9.53          9.67         1.78 o
  -5   1   8         42.99         41.42         2.92 o
  -4   1   8          2.39          2.35         1.21 o
  -3   1   8        134.22        130.52         8.10 o
  -2   1   8        447.40        456.56         9.84 o
  -1   1   8        321.14        372.43         8.76 o
   0   1   8        231.44        214.89         7.53 o
   1   1   8        787.65        809.97        20.63 o
   2   1   8         19.98         22.77         5.29 o
   3   1   8       1360.74       1354.40        29.94 o
   4   1   8         77.24         78.11         4.12 o
   5   1   8        234.51        239.10         8.94 o
   6   1   8          1.13         -2.05         2.05 o
   7   1   8         50.49         42.52         4.62 o
   8   1   8          0.14         -3.05         3.05 o
   9   1   8          8.46          6.86         2.83 o
 -10   2   8          0.12         -3.99         5.57 o
  -9   2   8          1.85         -0.58         2.21 o
  -8   2   8         25.28         33.95         3.68 o
  -7   2   8          5.35          5.90         4.56 o
  -6   2   8        458.91        465.10        44.21 o
  -5   2   8         21.59         29.07         4.39 o
  -4   2   8         93.04         76.29         5.73 o
  -2   2   8         91.46         75.73         4.77 o
  -1   2   8        528.90        527.52        17.08 o
   0   2   8        237.08        250.61         8.17 o
   1   2   8         22.21         12.63         2.09 o
   2   2   8         17.02         19.52         3.46 o
   3   2   8        825.61        842.77        17.63 o
   4   2   8         10.93         10.80         1.76 o
   5   2   8          7.05         12.25         2.81 o
   6   2   8         39.95         32.30         4.77 o
   7   2   8         20.85         20.64         6.47 o
   8   2   8         22.55         18.67         3.73 o
   9   2   8          1.22         -3.21         3.47 o
 -10   3   8         14.99         11.33         3.80 o
  -9   3   8          4.66          3.30         2.96 o
  -8   3   8          0.59          0.23         2.47 o
  -7   3   8         22.19         19.60         4.65 o
  -6   3   8         64.37         62.92         6.34 o
  -5   3   8         51.84         40.51         7.34 o
  -4   3   8        187.95        165.10        12.65 o
  -3   3   8        506.42        498.18        15.21 o
  -2   3   8        102.11         82.23         7.14 o
  -1   3   8       1796.52       1804.93        27.61 o
   0   3   8        150.80        184.82         7.76 o
   1   3   8          5.50          9.71         2.21 o
   2   3   8          3.46          4.93         3.38 o
   3   3   8          3.71          7.64         2.14 o
   4   3   8        392.57        339.35         8.63 o
   5   3   8         43.88         35.46         7.60 o
   6   3   8        133.05        124.40        14.63 o
   7   3   8          9.35          5.91         4.38 o
   8   3   8         61.95         64.25        12.41 o
   9   3   8          5.26         -3.61         4.20 o
 -10   4   8          0.19         -6.10         6.10 o
  -9   4   8          0.21         -0.15         5.05 o
  -8   4   8        104.68        103.01        14.12 o
  -7   4   8         19.02         21.62         6.94 o
  -6   4   8          3.58         -0.43         4.21 o
  -5   4   8          3.33         -0.73         3.70 o
  -4   4   8         20.10         28.30         6.23 o
  -3   4   8        118.81        117.97         7.07 o
  -2   4   8          2.60          6.05         3.43 o
  -1   4   8        172.06        200.56        12.38 o
   0   4   8        385.32        384.63        12.04 o
   1   4   8         19.52         13.02         1.99 o
   2   4   8        787.38        776.51        14.86 o
   3   4   8          2.84         -1.58         1.75 o
   4   4   8        170.23        202.16        16.53 o
   5   4   8         34.34         32.30         7.33 o
   6   4   8         12.87         19.97         6.99 o
   7   4   8          2.59         -2.08         3.97 o
   8   4   8          0.07          5.38         4.88 o
 -10   5   8          5.79          5.51         6.32 o
  -9   5   8          0.69          4.83         6.81 o
  -8   5   8         58.60         58.28        11.44 o
  -7   5   8         15.36         29.19         8.39 o
  -6   5   8         17.63         10.52         4.79 o
  -5   5   8         25.81         21.59         6.04 o
  -4   5   8          4.57          0.07         3.25 o
  -3   5   8         99.21         73.69         6.07 o
  -2   5   8         84.84         88.06        11.48 o
  -1   5   8         68.29         63.24         4.90 o
   0   5   8         90.30         99.47         5.24 o
   1   5   8        180.19        171.12         7.04 o
   2   5   8       1294.84       1236.87        19.77 o
   3   5   8         78.28         75.30         4.92 o
   4   5   8        144.27        116.20        13.49 o
   5   5   8          2.76          3.57         5.18 o
   6   5   8         29.60         23.75         7.87 o
   7   5   8         60.32         83.18        13.89 o
   8   5   8          8.71          5.76         4.51 o
  -9   6   8          4.92          1.29         4.69 o
  -8   6   8          2.22          4.99         5.66 o
  -7   6   8          1.28         12.52         6.37 o
  -6   6   8         44.29         50.19        11.18 o
  -5   6   8         92.98        100.02        12.68 o
  -4   6   8         59.74         55.33         6.16 o
  -3   6   8         32.61         33.15         2.82 o
  -2   6   8        387.52        385.94        10.21 o
  -1   6   8          2.24          1.58         1.72 o
   0   6   8          8.94          5.80         2.29 o
   1   6   8          0.00          1.03         1.83 o
   2   6   8          6.14          1.23         1.60 o
   3   6   8         11.66          3.22         2.85 o
   4   6   8        366.74        347.12        23.75 o
   5   6   8         87.04         76.40        12.30 o
   6   6   8         33.95         32.52         9.11 o
   7   6   8         89.47         92.51        14.91 o
  -9   7   8         10.78         20.53         8.36 o
  -8   7   8          7.25          5.15         6.93 o
  -7   7   8         72.66         70.68        12.68 o
  -6   7   8          1.13          7.75         5.14 o
  -5   7   8        133.13        119.13         9.89 o
  -4   7   8          1.10         -2.79         2.94 o
  -3   7   8          1.11          8.24         3.34 o
  -2   7   8          1.53          0.27         1.79 o
  -1   7   8        217.00        177.46         9.28 o
   0   7   8        216.87        217.69         8.89 o
   1   7   8        966.91        871.36        18.21 o
   2   7   8          0.77          0.18         4.46 o
   3   7   8        269.90        259.75        14.69 o
   4   7   8         18.62         12.78         5.99 o
   5   7   8          0.12         -2.25         3.94 o
   6   7   8          1.49         12.57         7.37 o
  -8   8   8         27.85         18.88         7.64 o
  -7   8   8          3.91          5.66         6.07 o
  -6   8   8          3.93          6.91         4.10 o
  -5   8   8          3.26          6.95         6.93 o
  -4   8   8         20.18         17.98         5.16 o
  -3   8   8          0.06         -0.74         4.43 o
  -2   8   8          2.13          3.16         3.58 o
  -1   8   8          7.92          4.65         2.74 o
   0   8   8          0.44          3.63         2.17 o
   1   8   8          0.28          1.11         1.83 o
   2   8   8         20.97         30.35         5.57 o
   3   8   8         15.04         10.96         3.62 o
   4   8   8          1.08         -2.46         4.85 o
   5   8   8         29.59         36.55        10.36 o
  -8   9   8         10.63          9.82         4.60 o
  -7   9   8         11.54         11.27         4.60 o
  -6   9   8         19.69         22.32         5.51 o
  -5   9   8          8.59          2.28         2.85 o
  -4   9   8         17.99         21.21         7.51 o
  -3   9   8          8.56          8.47         3.24 o
  -2   9   8         18.46         24.24         7.56 o
  -1   9   8         12.58         13.27         5.74 o
   0   9   8         20.48         16.23         3.99 o
   1   9   8          3.55          1.73         3.04 o
   2   9   8         12.15         15.43         4.86 o
   3   9   8         11.02         13.04         4.75 o
   4   9   8        107.50        112.46        15.51 o
   5   9   8         47.47         55.44        12.12 o
  -7  10   8         13.03          8.10         5.29 o
  -6  10   8         30.88         20.82         5.86 o
  -5  10   8         10.29          6.68         3.39 o
  -4  10   8          5.94          3.53         3.04 o
  -3  10   8          2.90          7.66         5.84 o
  -2  10   8          2.84          1.55         4.24 o
  -1  10   8         15.16         16.53         6.70 o
   0  10   8         22.24         16.87         6.19 o
   1  10   8          7.08         14.89         6.01 o
   2  10   8         17.37         18.92         7.29 o
   3  10   8         62.21         74.28        14.84 o
   4  10   8         49.68         51.34        12.16 o
  -6  11   8         19.14          8.43         5.63 o
  -5  11   8         14.49          5.09         6.30 o
  -4  11   8          9.73         14.26         6.75 o
  -3  11   8         81.35         71.42        12.54 o
  -2  11   8         68.33         36.24         8.42 o
  -1  11   8          0.02         -5.64         5.91 o
   0  11   8          1.99          2.66         3.87 o
   1  11   8         12.61         21.07         8.58 o
  -1  12   8          0.37         -4.90         4.90 o
   2 -13   9          2.76          3.95         5.06 o
  -1 -12   9          1.24         -3.12         4.46 o
   0 -12   9          0.02         -2.56         4.17 o
   1 -12   9          0.40         -2.90         4.93 o
   2 -12   9          9.22          7.32         5.31 o
   3 -12   9          0.01          6.38         5.43 o
   4 -12   9          0.04         -6.62         6.62 o
   5 -12   9          2.52         -1.27         5.75 o
  -3 -11   9         15.84         13.30         6.82 o
  -2 -11   9          8.07          7.41         3.56 o
  -1 -11   9          0.36         -1.24         4.26 o
   0 -11   9         72.61         68.43         7.94 o
   1 -11   9          7.33         10.79         4.09 o
   2 -11   9          0.23          1.52         2.48 o
   3 -11   9          2.12          6.42         5.74 o
   4 -11   9          0.29         -3.02         4.65 o
   5 -11   9         21.69         24.26         9.32 o
   6 -11   9         40.69         48.24        12.15 o
  -4 -10   9          3.01          0.30         3.07 o
  -3 -10   9          4.06          5.86         3.76 o
  -2 -10   9        300.19        283.71        16.37 o
  -1 -10   9         21.87         24.08         3.59 o
   0 -10   9          3.41         -2.67         3.41 o
   1 -10   9          0.28         -1.59         2.11 o
   2 -10   9        146.80        126.63         9.96 o
   3 -10   9        138.31        124.30        15.36 o
   4 -10   9         13.50         12.55         5.89 o
   5 -10   9        159.01        167.57        19.06 o
   6 -10   9          0.85         13.37         7.35 o
   7 -10   9          7.30          3.06         6.16 o
  -5  -9   9          9.79         17.20         5.30 o
  -4  -9   9         40.06         45.97         7.30 o
  -3  -9   9         37.58         32.98         5.74 o
  -2  -9   9        304.05        280.71        11.55 o
  -1  -9   9         10.13          7.84         2.55 o
   0  -9   9         21.29         29.31         3.09 o
   1  -9   9          8.87          7.72         2.90 o
   2  -9   9          2.10          8.89         3.62 o
   3  -9   9          0.01          2.29         3.97 o
   4  -9   9          0.76          6.62         5.25 o
   5  -9   9          9.52         16.25         6.84 o
   6  -9   9          0.95         11.90         6.38 o
   7  -9   9         25.40         21.84         9.00 o
   8  -9   9          1.55         -7.39         7.39 o
  -6  -8   9         41.11         57.96         8.57 o
  -5  -8   9         19.42         16.12         4.73 o
  -4  -8   9          4.73          3.69         3.03 o
  -3  -8   9          7.62          5.99         3.70 o
  -2  -8   9         48.70         50.23         4.69 o
  -1  -8   9        107.54        114.55         5.59 o
   0  -8   9         19.90         16.61         2.37 o
   1  -8   9         51.37         40.37         3.99 o
   2  -8   9         12.53         10.41         2.94 o
   3  -8   9         55.21         56.46         6.09 o
   4  -8   9         54.63         38.97         9.42 o
   5  -8   9         94.39        102.18        14.13 o
   6  -8   9         46.49         18.25         7.07 o
   7  -8   9          6.15          7.84         6.93 o
   8  -8   9          5.03         13.87         8.76 o
  -7  -7   9         26.47         21.74         5.39 o
  -6  -7   9         92.98         95.05        10.04 o
  -5  -7   9         35.68         37.38         6.15 o
  -4  -7   9         10.35         11.58         6.03 o
  -3  -7   9        268.61        224.20         9.08 o
  -2  -7   9          0.35          0.84         1.55 o
  -1  -7   9         18.35         13.34         1.83 o
   0  -7   9         40.95         33.52         3.51 o
   1  -7   9        282.50        281.13         9.53 o
   2  -7   9         26.36         33.33         4.40 o
   3  -7   9          1.76          0.55         2.15 o
   4  -7   9        150.35        149.53         8.85 o
   5  -7   9          4.78          5.29         6.36 o
   6  -7   9          2.64          5.52         4.74 o
   7  -7   9          0.73          1.21         5.92 o
   8  -7   9          0.99          7.96         6.54 o
   9  -7   9          0.01          4.79         6.64 o
  -8  -6   9          5.62          2.99         2.95 o
  -7  -6   9          3.20         -0.56         3.92 o
  -6  -6   9          0.05          0.46         3.06 o
  -5  -6   9         20.05         16.98         3.69 o
  -4  -6   9         19.12         12.04         4.46 o
  -3  -6   9        812.38        791.99        22.66 o
  -2  -6   9          0.62         -1.11         1.97 o
  -1  -6   9        568.48        523.26        12.45 o
   0  -6   9          1.05          1.00         1.52 o
   1  -6   9        101.50        100.20         5.34 o
   2  -6   9         40.63         40.99         3.45 o
   3  -6   9        129.10        113.59         7.25 o
   4  -6   9          0.58         -6.72         6.72 o
   5  -6   9         72.34         67.99        11.09 o
   6  -6   9        113.14        131.05        16.74 o
   7  -6   9          0.84         -1.79         5.49 o
   8  -6   9         27.64         16.45         8.48 o
   9  -6   9          0.03          8.28         6.86 o
  -9  -5   9          3.53          2.91         4.83 o
  -8  -5   9          0.52         -0.71         2.34 o
  -7  -5   9         30.93         38.85         8.61 o
  -6  -5   9         73.68         57.38         9.84 o
  -5  -5   9        103.71         92.88        11.65 o
  -4  -5   9         86.82         77.09        10.31 o
  -3  -5   9         28.70         27.91         2.58 o
  -2  -5   9         88.09         91.58         4.56 o
  -1  -5   9          3.39          6.20         1.99 o
   0  -5   9        157.41        182.35        12.77 o
   1  -5   9         82.37         81.00         4.70 o
   2  -5   9        463.33        422.73         9.62 o
   3  -5   9          1.29         -1.72         1.72 o
   4  -5   9         93.61        105.76        12.07 o
   5  -5   9         20.81         21.66         7.10 o
   6  -5   9          0.42         -1.66         3.80 o
   7  -5   9         51.76         44.53         6.52 o
   8  -5   9         21.48         16.00         4.51 o
   9  -5   9          1.24         -2.74         8.95 o
  10  -5   9          0.09          5.01         4.21 o
  -9  -4   9         31.38         41.43         6.96 o
  -8  -4   9          2.70          0.09         2.96 o
  -7  -4   9         70.80         60.30        10.14 o
  -6  -4   9         14.58         10.09         4.53 o
  -5  -4   9         82.67         76.28         7.26 o
  -4  -4   9        119.26        118.56         5.81 o
  -3  -4   9        124.46        119.86         5.82 o
  -2  -4   9         13.05          7.33         1.31 o
  -1  -4   9        125.41        102.47         6.10 o
   0  -4   9        637.33        623.91        12.24 o
   1  -4   9         99.43         97.91         6.18 o
   2  -4   9         12.75          6.33         2.04 o
   3  -4   9        117.94        122.75        12.22 o
   4  -4   9          9.57          9.33         7.25 o
   5  -4   9          8.21         18.57         4.35 o
   6  -4   9          0.13         -0.68         2.10 o
   7  -4   9         28.68         35.14         4.57 o
   8  -4   9          4.54          2.04         3.64 o
   9  -4   9         70.83         79.33         9.88 o
  10  -4   9         12.45          5.60         5.18 o
  -9  -3   9          1.98         10.12         6.49 o
  -8  -3   9          2.98         -0.91         2.69 o
  -7  -3   9          0.91         -0.31         3.15 o
  -6  -3   9         56.86         57.89         6.18 o
  -5  -3   9         38.66         42.43         3.69 o
  -4  -3   9       1166.28       1119.59        18.49 o
  -3  -3   9        205.26        188.07         6.84 o
  -2  -3   9        512.33        459.36        37.65 o
  -1  -3   9         18.91          7.74         1.86 o
   0  -3   9        124.45        141.35         5.29 o
   1  -3   9          0.00          0.02         0.60 o
   2  -3   9        272.93        256.78         6.96 o
   3  -3   9         28.00         29.76         5.11 o
   4  -3   9          5.20          6.21         2.21 o
   5  -3   9          1.00          2.01         1.72 o
   6  -3   9         76.80         78.15         5.96 o
   7  -3   9         57.83         63.87         5.89 o
   8  -3   9         50.18         44.97         5.43 o
   9  -3   9        241.66        249.34        26.25 o
  10  -3   9         13.01          3.47         3.54 o
 -10  -2   9          0.25          3.80         5.19 o
  -9  -2   9         31.03         40.32         9.96 o
  -8  -2   9         50.64         54.18         5.42 o
  -7  -2   9         63.72         74.37         5.92 o
  -6  -2   9         15.94         12.45         2.24 o
  -5  -2   9         46.91         46.13         3.53 o
  -4  -2   9         52.44         35.11         3.36 o
  -3  -2   9         66.80         69.70         4.08 o
  -2  -2   9         95.19         91.84         7.13 o
  -1  -2   9        528.50        518.05        17.23 o
   0  -2   9         62.17         60.24         6.05 o
   1  -2   9       2069.60       2101.66        40.17 o
   2  -2   9       3171.33       3370.39        47.58 o
   3  -2   9       4600.55       4940.55        51.61 o
   4  -2   9          3.08          1.45         0.59 o
   5  -2   9        141.17        144.74         7.08 o
   6  -2   9          0.02          5.09         2.19 o
   7  -2   9        232.64        233.06        15.09 o
   8  -2   9         92.12         93.72         7.64 o
   9  -2   9         93.58         89.62         6.62 o
  10  -2   9         31.26         37.80         9.62 o
 -10  -1   9          2.45         -4.96         4.96 o
  -9  -1   9         42.86         41.93         6.64 o
  -8  -1   9         60.22         59.45         7.22 o
  -7  -1   9          1.77          3.96         1.65 o
  -6  -1   9         40.30         35.74         2.40 o
  -5  -1   9          5.11          9.43         1.58 o
  -4  -1   9          0.54          9.51         2.79 o
  -3  -1   9          0.10          0.92         1.15 o
  -2  -1   9        615.49        546.28        19.02 o
  -1  -1   9       2747.40       2254.50        55.51 o
   0  -1   9        358.07        442.97        16.00 o
   1  -1   9        321.68        368.41         7.25 o
   2  -1   9         34.49         36.59         3.19 o
   3  -1   9        147.40        142.99         4.81 o
   4  -1   9          4.28          3.21         1.71 o
   5  -1   9        553.28        528.17        20.91 o
   6  -1   9          0.26          7.47         2.94 o
   7  -1   9        120.55        141.77         7.57 o
   8  -1   9         15.69         19.66         4.93 o
   9  -1   9          4.62          3.52         3.08 o
  10  -1   9          6.94          0.38         2.98 o
 -10   0   9          0.61          7.89         5.66 o
  -9   0   9          9.95         18.59         7.07 o
  -8   0   9          3.24         -0.17         3.95 o
  -7   0   9         20.87         13.78         1.74 o
  -6   0   9         13.32         11.28         2.04 o
  -5   0   9        429.12        428.87        10.62 o
  -4   0   9         27.78         37.81         2.94 o
  -3   0   9          6.30          5.78         0.80 o
  -2   0   9          3.74          3.26         0.69 o
  -1   0   9         98.55        114.52         3.38 o
   0   0   9        158.40        160.76         5.77 o
   1   0   9       4313.14       4275.56        98.12 o
   2   0   9        902.29        904.90        24.52 o
   3   0   9        352.70        325.47        15.53 o
   4   0   9        601.71        603.18        17.07 o
   5   0   9         10.75         25.51         3.94 o
   6   0   9        134.45        132.45         7.34 o
   7   0   9        153.85        147.50         7.23 o
   8   0   9          5.53          3.76         2.43 o
   9   0   9          0.04         -0.89         2.06 o
  10   0   9          0.09          2.94         4.70 o
 -10   1   9         14.78         17.78         5.19 o
  -9   1   9         37.56         46.91         6.87 o
  -8   1   9        163.52        142.99         8.26 o
  -7   1   9         29.37         30.95         4.57 o
  -6   1   9        114.71        123.13         5.99 o
  -5   1   9        261.50        279.60         8.51 o
  -4   1   9          8.38          6.08         1.36 o
  -3   1   9        187.34        161.27         5.61 o
  -2   1   9          0.03          1.71         2.34 o
  -1   1   9         84.97        130.20         4.13 o
   0   1   9         27.13         35.74         3.14 o
   1   1   9        193.55        199.31        10.63 o
   2   1   9        177.65        151.53         9.68 o
   3   1   9         37.33         35.19         5.45 o
   4   1   9         18.17         20.20         2.22 o
   5   1   9        161.55        154.20         7.62 o
   6   1   9         45.21         41.05         4.18 o
   7   1   9          0.70         -4.70         4.70 o
   8   1   9         54.20         48.21         5.36 o
   9   1   9         39.09         39.74         5.57 o
 -10   2   9          4.43         -1.14         4.77 o
  -9   2   9          0.91         -1.79         3.13 o
  -8   2   9          8.09          5.79         2.09 o
  -7   2   9        215.78        206.40         9.53 o
  -6   2   9          8.82         11.20         3.05 o
  -5   2   9         89.70         83.57         5.42 o
  -4   2   9         75.94         55.44         7.19 o
  -3   2   9       1140.55       1223.80        19.98 o
  -2   2   9       2022.45       2191.07        27.56 o
  -1   2   9        314.38        323.56         9.67 o
   0   2   9        439.21        507.17        12.25 o
   1   2   9        441.75        474.18        12.44 o
   2   2   9        149.74        130.34         9.16 o
   3   2   9         61.00         55.51         4.79 o
   4   2   9        616.79        600.90        16.53 o
   5   2   9        403.56        392.91        11.66 o
   6   2   9         49.74         36.68        11.02 o
   7   2   9         32.91         29.00         7.13 o
   8   2   9         40.37         28.90        11.71 o
   9   2   9          0.77         -3.06         3.46 o
 -10   3   9          2.08         -6.38         6.38 o
  -9   3   9          5.10          2.84         1.91 o
  -8   3   9         43.25         34.06         5.90 o
  -7   3   9        101.84        108.42         9.81 o
  -6   3   9          1.14         -4.30         4.30 o
  -5   3   9          0.03         -1.72         4.63 o
  -4   3   9          3.01          6.11         4.28 o
  -3   3   9         13.23         17.61         3.64 o
  -2   3   9          1.69          0.56         1.85 o
  -1   3   9        585.91        639.05        19.03 o
   0   3   9        171.72        163.81         7.52 o
   1   3   9        618.88        573.92        14.21 o
   2   3   9       1374.25       1294.66        19.26 o
   3   3   9        267.15        288.89        11.04 o
   4   3   9        526.45        503.54        11.39 o
   5   3   9         60.96         48.86         8.88 o
   6   3   9          2.49          8.48         5.43 o
   7   3   9          1.18         -0.71         4.19 o
   8   3   9          0.28          3.74         5.89 o
 -10   4   9          1.42          2.73         5.40 o
  -9   4   9          9.36          5.69         5.77 o
  -8   4   9          0.04         -2.06         4.74 o
  -7   4   9          1.68          1.15         4.43 o
  -6   4   9         33.86         25.86         6.27 o
  -5   4   9          6.20          5.76         4.58 o
  -4   4   9        319.93        299.99        11.99 o
  -3   4   9        169.41        158.54         8.33 o
  -2   4   9        270.63        249.25        13.70 o
  -1   4   9        121.67        107.30         6.63 o
   0   4   9        123.66        110.05         6.67 o
   1   4   9        364.07        348.88         9.73 o
   2   4   9          8.21         15.63         2.81 o
   3   4   9         33.43         34.43         6.04 o
   4   4   9          5.93          5.73         4.04 o
   5   4   9         54.25         47.85         9.01 o
   6   4   9          3.90          6.51         5.34 o
   7   4   9         69.94         67.26        12.78 o
   8   4   9          0.04         -4.82         5.35 o
 -10   5   9          1.20          7.15         6.13 o
  -9   5   9         18.23         16.99         8.43 o
  -8   5   9          0.23         -6.72         6.72 o
  -7   5   9          2.56          8.31         4.91 o
  -6   5   9        112.33        111.52        13.22 o
  -5   5   9         10.67         10.92         4.52 o
  -4   5   9        416.09        377.64        14.30 o
  -3   5   9          2.77          0.71         2.23 o
  -2   5   9         17.13         19.11         5.05 o
  -1   5   9         58.05         41.72         4.36 o
   0   5   9          6.79          6.66         1.90 o
   1   5   9        100.55         94.38         5.52 o
   2   5   9          8.55          4.30         2.17 o
   3   5   9         73.85         70.86         4.86 o
   4   5   9         29.80         27.47         7.11 o
   5   5   9        104.72        114.76        14.60 o
   6   5   9         82.06         83.77        12.86 o
   7   5   9         65.00         64.92        13.15 o
  -9   6   9          1.22         -6.38         6.38 o
  -8   6   9         17.35         12.76         6.69 o
  -7   6   9          9.61         11.15         5.76 o
  -6   6   9         48.00         45.77         9.17 o
  -5   6   9          4.49          1.00         2.51 o
  -4   6   9         47.26         38.54         5.25 o
  -3   6   9          1.49          0.86         1.29 o
  -2   6   9          0.50          8.93         2.92 o
  -1   6   9         53.05         46.08         4.62 o
   0   6   9          7.95         10.32         2.10 o
   1   6   9        389.43        388.81        11.70 o
   2   6   9         11.72         14.52         2.47 o
   3   6   9        155.85        131.20         9.93 o
   4   6   9         16.00         11.92         4.45 o
   5   6   9          0.05         -2.92         5.83 o
   6   6   9         19.50         22.10         7.64 o
   7   6   9        156.15        181.53        20.61 o
  -9   7   9          0.24         -0.09         5.11 o
  -8   7   9          4.59          5.06         5.38 o
  -7   7   9         11.87         13.64         6.03 o
  -6   7   9          0.21          2.09         3.66 o
  -5   7   9        124.71        121.60        10.11 o
  -4   7   9         15.53         11.48         3.09 o
  -3   7   9        135.76        132.26         9.27 o
  -2   7   9          1.73          3.05         4.93 o
  -1   7   9        112.21         94.21         7.13 o
   0   7   9        540.86        522.85        13.91 o
   1   7   9          7.17          5.84         2.04 o
   2   7   9        203.05        199.75        11.95 o
   3   7   9          0.01         -0.61         3.10 o
   4   7   9         13.40         15.47         5.55 o
   5   7   9         20.78         40.49        10.47 o
   6   7   9         63.35         64.92        12.92 o
  -8   8   9          0.04         -0.78         5.02 o
  -7   8   9         13.59         20.77         5.42 o
  -6   8   9          1.11          2.26         4.11 o
  -5   8   9         87.58         75.51         8.24 o
  -4   8   9          3.81          5.38         3.12 o
  -3   8   9         16.01         10.08         3.30 o
  -2   8   9         99.96        105.06        12.63 o
  -1   8   9         55.51         54.42         5.70 o
   0   8   9          5.80          8.94         3.26 o
   1   8   9        202.71        187.66         8.95 o
   2   8   9        132.57        112.62         9.56 o
   3   8   9         44.48         44.15         6.85 o
   4   8   9         23.40         39.71         9.72 o
   5   8   9        191.42        190.12        21.43 o
  -8   9   9          6.68          2.01         4.76 o
  -7   9   9         18.72         21.83         5.59 o
  -6   9   9          9.55          7.45         5.09 o
  -5   9   9         37.73         27.21         5.48 o
  -4   9   9         21.92         12.91         4.68 o
  -3   9   9         19.58         18.85         6.12 o
  -2   9   9        213.89        210.75        18.77 o
  -1   9   9        199.06        153.89        10.89 o
   0   9   9          1.24          6.30         3.06 o
   1   9   9          0.01          0.60         2.61 o
   2   9   9          4.41          5.39         3.24 o
   3   9   9         66.57         72.57        11.50 o
   4   9   9         16.86         14.47         7.61 o
  -7  10   9          0.03         -1.37         8.93 o
  -6  10   9          2.40          1.61         3.37 o
  -5  10   9          3.43          2.55         3.49 o
  -4  10   9          0.19          0.67         3.96 o
  -3  10   9         93.82         72.49        11.99 o
  -2  10   9         42.45         40.55         8.82 o
  -1  10   9          6.00          4.00         5.30 o
   0  10   9         13.66         26.80         8.38 o
   1  10   9          6.48          8.98         3.90 o
   2  10   9         57.91         75.39        12.46 o
   3  10   9          1.17         15.61         8.94 o
   4  10   9        141.41        130.23        17.32 o
  -6  11   9         12.45          0.20         4.23 o
  -5  11   9          1.11          8.30         5.42 o
  -4  11   9          1.05          6.26         5.12 o
  -3  11   9          7.64         10.16         6.17 o
  -2  11   9          0.48         -3.43         5.08 o
  -1  11   9          3.28          0.12         5.28 o
   0  11   9         21.80         22.57         6.90 o
   1  11   9         16.58         28.74         9.27 o
  -1  12   9          2.63          1.05         4.58 o
   2 -13  10          2.96         -0.48         4.09 o
  -1 -12  10         23.85         13.22         6.05 o
   0 -12  10          5.56         -1.75         4.53 o
   1 -12  10          1.76         -1.80         4.55 o
   2 -12  10          3.77          1.90         4.97 o
   3 -12  10         23.94         23.36         7.71 o
   4 -12  10         11.79          3.53         5.24 o
   5 -12  10          0.04          0.64         4.37 o
  -3 -11  10          1.53         -3.82         3.82 o
  -2 -11  10         26.82         17.15         4.77 o
  -1 -11  10         69.38         65.84        11.64 o
   0 -11  10          8.11         10.99         3.76 o
   1 -11  10         29.10         32.42         5.63 o
   2 -11  10          1.56         -0.46         2.77 o
   3 -11  10         60.11         58.65        11.13 o
   4 -11  10          2.02          2.36         4.98 o
   5 -11  10         25.90         30.66         9.93 o
   6 -11  10          3.39         15.10         7.85 o
  -4 -10  10         10.13          2.49         7.03 o
  -3 -10  10          0.68          2.94         3.20 o
  -2 -10  10         44.40         37.21         6.61 o
  -1 -10  10         44.54         43.78         4.91 o
   0 -10  10          0.02         -2.32         2.32 o
   1 -10  10         11.14          9.18         2.65 o
   2 -10  10          0.02          5.52         3.28 o
   3 -10  10         29.13         23.08         7.25 o
   4 -10  10         18.98         13.55         6.36 o
   5 -10  10          0.78          7.96         6.61 o
   6 -10  10          0.01         -0.53         5.14 o
   7 -10  10          5.42         12.90         8.68 o
  -5  -9  10          2.29          8.77         4.66 o
  -4  -9  10         37.49         39.06         6.70 o
  -3  -9  10          3.67          5.67         3.97 o
  -2  -9  10          0.27         10.64         4.27 o
  -1  -9  10          3.09          3.23         1.94 o
   0  -9  10         26.18         21.05         2.89 o
   1  -9  10        227.37        187.03        11.57 o
   2  -9  10        121.08        130.24         9.88 o
   3  -9  10        219.72        218.05        12.35 o
   4  -9  10        178.88        170.70        18.43 o
   5  -9  10          0.34          0.55         4.83 o
   6  -9  10         59.03         55.88        11.93 o
   7  -9  10         37.33         31.17        10.01 o
  -6  -8  10        102.64        110.08        11.23 o
  -5  -8  10          2.06          3.67         3.17 o
  -4  -8  10         34.50         32.14         5.88 o
  -3  -8  10          0.20         -2.55         6.36 o
  -2  -8  10         94.75         81.62         5.83 o
  -1  -8  10         54.22         56.50         4.04 o
   0  -8  10        171.30        153.85         6.64 o
   1  -8  10        105.39         87.98         5.85 o
   2  -8  10         59.80         62.62         9.77 o
   3  -8  10         81.41         78.39         7.12 o
   4  -8  10          2.16         -0.86         5.32 o
   5  -8  10         29.82         36.95         9.54 o
   6  -8  10          0.54         -1.60         5.13 o
   7  -8  10          0.27          3.85         7.20 o
   8  -8  10          0.60         12.18         7.92 o
  -7  -7  10         16.73         23.58         5.82 o
  -6  -7  10          6.05         -0.08         3.44 o
  -5  -7  10        206.86        198.58        13.63 o
  -4  -7  10        347.76        332.78        17.37 o
  -3  -7  10         41.27         47.86         9.58 o
  -2  -7  10         99.13        116.03         5.26 o
  -1  -7  10        109.99        101.17         5.05 o
   0  -7  10         11.72         17.05         2.67 o
   1  -7  10          5.38          7.68         2.22 o
   2  -7  10          7.15          5.33         1.70 o
   3  -7  10          0.00         -1.48         2.13 o
   4  -7  10        108.52        130.07        15.35 o
   5  -7  10         57.98         54.61        10.83 o
   6  -7  10          6.08         -1.72         4.90 o
   7  -7  10         36.25         42.40        10.66 o
   8  -7  10         10.54         15.19         8.72 o
   9  -7  10          0.04          6.04         6.90 o
  -8  -6  10          5.12          6.95         3.73 o
  -7  -6  10          6.65          5.29         3.45 o
  -6  -6  10          1.00         -0.07         4.04 o
  -5  -6  10         60.68         53.11         9.59 o
  -4  -6  10        187.00        172.93        15.84 o
  -3  -6  10          1.70          3.85         1.94 o
  -2  -6  10         16.20         13.97         2.51 o
  -1  -6  10          0.28          1.28         2.78 o
   0  -6  10        104.13        102.57         5.55 o
   1  -6  10        529.83        554.59        22.11 o
   2  -6  10         23.58         18.90         2.48 o
   3  -6  10        269.38        258.03        11.23 o
   4  -6  10          0.98         -7.43         7.43 o
   5  -6  10         27.97         33.76         9.12 o
   6  -6  10          0.73          3.22         5.56 o
   7  -6  10          0.86         -6.42         6.42 o
   8  -6  10          0.20          0.90         4.90 o
   9  -6  10          3.85          5.45         6.63 o
  -9  -5  10          1.90         13.35         6.82 o
  -8  -5  10         28.30         22.25         3.93 o
  -7  -5  10          0.01         -0.89         3.64 o
  -6  -5  10         32.19         23.97         6.39 o
  -5  -5  10         29.03         16.43         5.85 o
  -4  -5  10          0.19         -0.59         1.78 o
  -3  -5  10         46.85         48.16         3.19 o
  -2  -5  10        637.50        599.52        11.93 o
  -1  -5  10         38.78         23.24         3.49 o
   0  -5  10          0.10          2.53         2.10 o
   1  -5  10        105.07         92.56         8.86 o
   2  -5  10         33.24         40.89         3.04 o
   3  -5  10          0.48         -4.88         4.88 o
   4  -5  10          8.10         -4.09         6.09 o
   5  -5  10          5.66         -6.41         6.41 o
   6  -5  10          0.03          1.01         2.83 o
   7  -5  10         16.13         21.84         4.51 o
   8  -5  10          2.66          4.39         4.43 o
   9  -5  10         23.08         15.04         6.14 o
  10  -5  10         22.46         19.87         8.66 o
  -9  -4  10          0.07          8.60         4.30 o
  -8  -4  10          5.72          2.83         2.69 o
  -7  -4  10         13.59         10.39         3.25 o
  -6  -4  10        169.91        154.67        15.49 o
  -5  -4  10        344.83        335.67        14.88 o
  -4  -4  10         21.43         28.07         3.20 o
  -3  -4  10        444.33        439.86         8.36 o
  -2  -4  10        449.98        463.03         8.28 o
  -1  -4  10         10.58         13.80         2.97 o
   0  -4  10          1.66          4.58         1.47 o
   1  -4  10        398.13        406.42         9.53 o
   2  -4  10         91.94         98.26         5.27 o
   3  -4  10       1238.99       1411.65        40.56 o
   4  -4  10        262.67        242.70        17.84 o
   5  -4  10        112.67        112.89         9.51 o
   6  -4  10         48.45         47.83         4.62 o
   7  -4  10         10.27          9.87         2.91 o
   8  -4  10          6.17          2.41         3.09 o
   9  -4  10         60.79         66.70        18.77 o
  10  -4  10         11.43          7.63         8.38 o
  -9  -3  10          2.10          8.68         5.37 o
  -8  -3  10         22.32         19.13         4.40 o
  -7  -3  10          7.64          7.40         2.65 o
  -6  -3  10         18.02         15.89         2.83 o
  -5  -3  10         82.33         85.22         5.11 o
  -4  -3  10          0.44          0.34         2.37 o
  -3  -3  10          7.57          9.63         1.89 o
  -2  -3  10        158.06        150.54         7.26 o
  -1  -3  10        275.25        209.31         8.28 o
   0  -3  10        902.29        912.57        20.45 o
   1  -3  10        240.55        219.46         7.59 o
   2  -3  10         12.21         12.57         1.74 o
   3  -3  10        500.70        557.83        12.49 o
   4  -3  10          4.09          8.24         2.50 o
   5  -3  10         14.26         18.74         3.73 o
   6  -3  10        159.70        167.03         8.75 o
   7  -3  10         72.36         84.78         6.79 o
   8  -3  10         18.15         16.96         6.03 o
   9  -3  10         24.91         24.19         6.19 o
  10  -3  10          0.02          9.85         5.23 o
 -10  -2  10          2.79          0.85         4.77 o
  -9  -2  10          1.10         10.23         6.37 o
  -8  -2  10          9.83         12.21         3.06 o
  -7  -2  10          0.41          5.58         2.30 o
  -6  -2  10         46.95         49.27         3.57 o
  -5  -2  10          4.07          6.65         1.75 o
  -4  -2  10          2.35          0.81         1.14 o
  -3  -2  10        553.40        469.84        12.21 o
  -2  -2  10        100.59        105.89         8.15 o
  -1  -2  10        271.45        232.18         7.76 o
   0  -2  10        196.64        201.43        11.72 o
   1  -2  10          2.74         -1.08         2.77 o
   2  -2  10        116.88        105.34         5.17 o
   3  -2  10         46.27         57.66         2.97 o
   4  -2  10          1.36          1.13         2.38 o
   5  -2  10         15.12         10.80         2.34 o
   6  -2  10        141.37        149.04         8.29 o
   7  -2  10          3.64          8.81         3.26 o
   8  -2  10         24.75         28.21         3.78 o
   9  -2  10          2.41          6.73         2.63 o
  10  -2  10         45.21         32.90         8.73 o
 -10  -1  10          0.01          5.99         5.15 o
  -9  -1  10          3.77         10.54         4.18 o
  -8  -1  10         12.11         14.11         3.95 o
  -7  -1  10         70.54         75.57         4.63 o
  -6  -1  10          4.92          3.50         1.23 o
  -5  -1  10          7.60         10.31         1.23 o
  -4  -1  10        325.44        293.09         9.60 o
  -3  -1  10         56.54         52.55         3.23 o
  -2  -1  10        115.78        146.86         5.64 o
  -1  -1  10        346.25        347.40        14.75 o
   0  -1  10         69.00         42.66         2.98 o
   1  -1  10       2928.83       2996.58        26.62 o
   2  -1  10       1761.61       1685.42        36.05 o
   3  -1  10         69.79         75.63         4.95 o
   4  -1  10        327.47        326.40        15.97 o
   5  -1  10        176.67        193.99        13.31 o
   6  -1  10         89.20         91.69         7.08 o
   7  -1  10        771.27        702.98        18.37 o
   8  -1  10        122.93        107.65         6.69 o
   9  -1  10          1.22          5.36         3.26 o
  10  -1  10          5.48          3.71         4.03 o
 -10   0  10          0.89          3.12         3.74 o
  -9   0  10         36.87         42.50         6.53 o
  -8   0  10          3.76          2.33         2.58 o
  -7   0  10         51.42         54.21         3.94 o
  -6   0  10         93.63         88.32         3.79 o
  -5   0  10          5.65          4.34         1.63 o
  -4   0  10         44.11         36.12         3.03 o
  -3   0  10         59.64         46.60         3.00 o
  -2   0  10        928.68        842.84        27.03 o
  -1   0  10       2620.64       2653.19        28.22 o
   0   0  10       3474.16       3555.29        33.53 o
   1   0  10       3878.60       3936.45        51.40 o
   2   0  10        883.04        834.67        16.94 o
   3   0  10         38.19         43.70         4.39 o
   4   0  10          1.66          7.08         2.04 o
   5   0  10       1208.32       1199.10        45.82 o
   6   0  10        197.23        203.57         8.65 o
   7   0  10        120.69        124.45         6.77 o
   8   0  10         18.60         14.88         3.36 o
   9   0  10         67.41         58.96         6.30 o
 -10   1  10          2.68          5.93         4.15 o
  -9   1  10          6.96          7.62         3.75 o
  -8   1  10          2.52          4.40         2.41 o
  -7   1  10         84.37         85.65         4.84 o
  -6   1  10        155.45        160.05         7.09 o
  -5   1  10         39.48         44.05         3.56 o
  -4   1  10        372.78        299.57        16.06 o
  -3   1  10         32.05         30.08         4.26 o
  -2   1  10        269.74        288.45        11.57 o
  -1   1  10        110.50        124.13         9.19 o
   0   1  10         67.02         83.99         4.93 o
   1   1  10         24.35         24.69         4.57 o
   2   1  10         22.07         31.01         3.35 o
   3   1  10       1279.45       1187.62        26.53 o
   4   1  10        196.97        183.59         9.53 o
   5   1  10       1541.82       1487.34        44.73 o
   6   1  10          0.61          1.83         2.33 o
   7   1  10         58.26         52.46         5.61 o
   8   1  10          5.50          4.11         2.54 o
   9   1  10          1.39          1.21         2.79 o
 -10   2  10          0.89         -7.79         7.79 o
  -9   2  10         11.65          6.20         3.36 o
  -8   2  10          5.89          4.13         2.15 o
  -7   2  10         29.98         29.16         5.02 o
  -6   2  10          3.73          3.25         2.28 o
  -5   2  10         68.32         70.28         6.09 o
  -4   2  10         96.73         78.43         6.64 o
  -3   2  10        126.45        135.22         6.63 o
  -2   2  10         48.93         48.49         4.17 o
  -1   2  10       2898.41       2983.91        36.78 o
   0   2  10        149.15        188.01         7.67 o
   1   2  10        876.34        854.15        17.69 o
   2   2  10        120.54        113.78         8.96 o
   3   2  10        124.54        139.36         7.91 o
   4   2  10         21.05         20.65         2.49 o
   5   2  10          0.67          1.15         1.66 o
   6   2  10          2.15         -0.67         3.42 o
   7   2  10          9.57          6.55         8.72 o
   8   2  10         33.39         31.67        10.82 o
   9   2  10          1.16         -3.88         3.88 o
 -10   3  10         28.27         16.70         7.80 o
  -9   3  10          2.88          2.95         1.98 o
  -8   3  10         60.99         54.01         5.60 o
  -7   3  10          1.96          3.22         3.05 o
  -6   3  10        110.88         84.81        10.47 o
  -5   3  10         19.13         12.11         4.26 o
  -4   3  10        496.69        457.82        13.85 o
  -3   3  10          3.48          3.46         1.59 o
  -2   3  10        655.03        706.28        22.95 o
  -1   3  10        159.03        135.49         7.12 o
   0   3  10         26.80         30.38         3.59 o
   1   3  10         41.04         37.44         3.86 o
   2   3  10        125.27        136.85         7.54 o
   3   3  10          1.70         11.33         7.43 o
   4   3  10         12.83          7.64         1.70 o
   5   3  10         67.62         66.93        10.58 o
   6   3  10         73.24         77.01        12.22 o
   7   3  10         29.93         24.42         7.64 o
   8   3  10         31.30         34.03         9.98 o
  -9   4  10         44.25         53.01         5.92 o
  -8   4  10          4.25         -6.43         6.43 o
  -7   4  10        116.48        113.94        14.46 o
  -6   4  10         28.49         21.18         5.59 o
  -5   4  10        470.01        445.32        23.23 o
  -4   4  10          2.26          2.55         2.17 o
  -3   4  10          4.02          2.67         2.03 o
  -2   4  10         27.38         27.51         4.02 o
  -1   4  10         49.89         38.73         4.22 o
   0   4  10          0.83         -0.84         1.74 o
   1   4  10         34.00         31.97         3.17 o
   2   4  10        427.34        420.61        11.70 o
   3   4  10        189.42        184.80         9.42 o
   4   4  10        171.40        154.53        14.90 o
   5   4  10         37.13         23.39         7.03 o
   6   4  10         98.71         97.72        13.73 o
   7   4  10          7.93          4.44         5.07 o
   8   4  10          0.15         -4.04         5.76 o
 -10   5  10         24.42         10.91         4.17 o
  -9   5  10         23.62         10.12         5.92 o
  -8   5  10          8.16          3.68         4.08 o
  -7   5  10          0.05         -4.74         4.74 o
  -6   5  10         26.32         30.06         8.02 o
  -5   5  10         23.15         15.10         3.94 o
  -4   5  10         65.03         72.98         9.12 o
  -3   5  10          0.95          2.41         2.68 o
  -2   5  10        322.22        296.34        12.36 o
  -1   5  10         78.86         70.56         5.87 o
   0   5  10        334.48        345.31        10.42 o
   1   5  10         16.98         24.99         3.28 o
   2   5  10        493.02        481.07        13.02 o
   3   5  10         30.50         30.86         4.04 o
   4   5  10         19.05          9.06         3.58 o
   5   5  10          0.02         -5.20         5.20 o
   6   5  10          0.09         -4.86         5.40 o
   7   5  10         32.49         32.45         9.08 o
 -10   6  10         10.98          4.05         3.91 o
  -9   6  10          2.29         -2.99         5.05 o
  -8   6  10         17.86          5.75         5.49 o
  -7   6  10         10.21          6.17         4.58 o
  -6   6  10         36.14         41.50         8.85 o
  -5   6  10         94.96         79.34         7.59 o
  -4   6  10        156.23        137.90         9.41 o
  -3   6  10          8.47          8.67         3.92 o
  -2   6  10         97.75         99.39         6.46 o
  -1   6  10         17.17          9.83         1.99 o
   0   6  10          9.29         10.54         2.74 o
   1   6  10         40.03         31.15         3.46 o
   2   6  10          4.63          6.38         2.04 o
   3   6  10          9.63          7.27         3.36 o
   4   6  10         52.78         45.09         8.68 o
   5   6  10          5.21          2.94         3.86 o
   6   6  10          8.14          8.18         6.09 o
  -9   7  10          2.36         10.29         7.15 o
  -8   7  10         10.57          8.30         5.59 o
  -7   7  10         15.95         10.50         3.81 o
  -6   7  10         24.74         30.46         5.50 o
  -5   7  10         94.44         92.01         8.62 o
  -4   7  10          8.70          4.14         2.53 o
  -3   7  10         29.70         31.04         7.28 o
  -2   7  10         42.28         42.78         6.01 o
  -1   7  10         35.08         29.60         3.34 o
   0   7  10        109.88        102.49         6.47 o
   1   7  10          3.11         -0.56         1.88 o
   2   7  10          8.93          7.58         3.66 o
   3   7  10         83.15         82.34        10.59 o
   4   7  10          2.10         -1.62         4.23 o
   5   7  10        200.03        195.44        20.39 o
   6   7  10         17.16         38.23        10.91 o
  -9   8  10          6.18         -4.80         5.05 o
  -8   8  10          5.29         -0.46         3.35 o
  -7   8  10          2.75          3.47         3.22 o
  -6   8  10          5.89          4.95         2.81 o
  -5   8  10          1.90          4.10         3.21 o
  -4   8  10         24.48         24.76         4.66 o
  -3   8  10         26.58         22.32         6.62 o
  -2   8  10        246.07        242.15        19.10 o
  -1   8  10        216.64        186.76        11.39 o
   0   8  10        108.16         96.01         6.61 o
   1   8  10         14.27         13.05         3.09 o
   2   8  10          4.51          5.77         3.39 o
   3   8  10         63.87         79.68         9.14 o
   4   8  10         74.25         72.27        13.29 o
   5   8  10        387.48        389.52        29.39 o
  -8   9  10          1.25          1.37         5.11 o
  -7   9  10          9.51          4.68         6.97 o
  -6   9  10          4.43          6.90         3.70 o
  -5   9  10         36.60         29.77         5.81 o
  -4   9  10          5.88          7.82         5.23 o
  -3   9  10         29.26         32.70         7.86 o
  -2   9  10         23.97         22.91         7.19 o
  -1   9  10          0.00          0.69         2.90 o
   0   9  10         69.51         69.29         7.24 o
   1   9  10         85.16         82.30         8.50 o
   2   9  10         79.58        100.19         9.83 o
   3   9  10          4.15          8.14         5.81 o
   4   9  10          0.01          8.64         6.36 o
  -7  10  10          0.69          3.69         4.48 o
  -6  10  10          0.36          0.89         3.36 o
  -5  10  10         16.81         18.07         6.10 o
  -4  10  10          5.76         15.49         6.98 o
  -3  10  10         54.01         58.53        10.99 o
  -2  10  10         11.42          4.02         4.13 o
  -1  10  10         69.83         59.01         7.29 o
   0  10  10          0.18         -2.41         4.47 o
   1  10  10          2.78         12.66         6.74 o
   2  10  10          0.09          1.70         5.45 o
  -4  11  10         11.90          7.94         6.31 o
  -3  11  10         29.92         21.89         7.28 o
  -2  11  10          2.20         -4.59         4.95 o
  -1  11  10         35.75         26.05         8.02 o
   0  11  10          6.33          1.55         3.84 o
  -3  12  10          1.23          5.18         6.11 o
  -1 -12  11          2.63          4.07         4.29 o
   0 -12  11         14.89          7.80         5.50 o
   1 -12  11          4.88          2.01         3.57 o
   2 -12  11         17.93         20.73         7.03 o
   3 -12  11          5.89         -2.05         4.50 o
   4 -12  11          6.91          2.32         5.19 o
  -3 -11  11          3.04          8.11         4.21 o
  -2 -11  11          5.08         -2.32         3.50 o
  -1 -11  11          1.65          1.61         2.82 o
   0 -11  11          0.01          8.17         5.74 o
   1 -11  11          7.29          7.56         3.57 o
   2 -11  11          5.24          4.75         2.62 o
   3 -11  11          0.18          0.24         3.80 o
   4 -11  11         56.83         63.73        12.53 o
   5 -11  11         57.52         41.20        10.88 o
  -4 -10  11          7.28         15.87         5.01 o
  -3 -10  11          1.75          1.88         3.40 o
  -2 -10  11          1.29          7.19         3.90 o
  -1 -10  11          9.79         10.73         4.03 o
   0 -10  11         61.52         68.40         6.10 o
   1 -10  11          0.61          0.49         1.94 o
   2 -10  11         12.71          8.35         4.29 o
   3 -10  11         43.42         37.73         9.55 o
   4 -10  11          2.70          8.38         5.72 o
   5 -10  11          0.64         -4.70         6.03 o
   6 -10  11          5.09         13.46         7.11 o
  -5  -9  11         10.06          5.48         3.45 o
  -4  -9  11        123.96        124.30        11.50 o
  -3  -9  11         58.99         65.24         8.39 o
  -2  -9  11         50.93         48.18         6.94 o
  -1  -9  11          0.15          1.32         2.09 o
   0  -9  11        241.83        218.61         8.56 o
   1  -9  11        134.56        135.34         7.82 o
   2  -9  11         37.26         44.29         6.16 o
   3  -9  11         71.16         75.27         8.45 o
   4  -9  11          0.01          2.01         4.48 o
   5  -9  11          0.49         -3.91         5.12 o
   6  -9  11          0.03          2.51         6.00 o
   7  -9  11         16.11         38.29        12.01 o
  -6  -8  11         12.67          9.26         4.53 o
  -5  -8  11          4.04         12.83         4.32 o
  -4  -8  11        294.05        294.86        16.59 o
  -3  -8  11        105.98        101.65         9.48 o
  -2  -8  11         73.36         86.61         8.24 o
  -1  -8  11         37.51         30.33         3.18 o
   0  -8  11         30.18         25.78         3.09 o
   1  -8  11         31.13         33.17         3.92 o
   2  -8  11        136.24        124.27         9.33 o
   3  -8  11         50.37         49.96         5.77 o
   4  -8  11          0.05         -5.97         6.77 o
   5  -8  11         92.22        101.36        15.09 o
   6  -8  11         17.05         23.75         9.59 o
   7  -8  11         52.95         64.77        13.81 o
   8  -8  11         50.06         53.00        13.64 o
  -7  -7  11          1.65          1.75         3.18 o
  -6  -7  11          5.42          2.84         3.06 o
  -5  -7  11         11.89         15.16         4.62 o
  -4  -7  11          1.15         13.32         4.42 o
  -3  -7  11          2.78          3.00         2.81 o
  -2  -7  11          3.58          3.32         2.36 o
  -1  -7  11       1141.30        966.93        15.97 o
   0  -7  11        133.38        119.95         7.94 o
   1  -7  11        558.72        544.49        13.82 o
   2  -7  11        112.96        107.57         5.93 o
   3  -7  11         68.17         68.28         6.26 o
   4  -7  11         80.00         75.21        11.01 o
   5  -7  11         41.61         48.27        10.65 o
   6  -7  11         38.96         59.21        12.40 o
   7  -7  11          1.49          7.70         7.91 o
   8  -7  11          3.50          2.92         5.85 o
  -8  -6  11         19.72         22.66         5.11 o
  -7  -6  11         36.56         29.19         5.89 o
  -6  -6  11          0.30         -1.52         4.10 o
  -5  -6  11         63.91         51.06         9.74 o
  -4  -6  11         26.22         11.44         5.02 o
  -3  -6  11          3.24         -0.77         4.40 o
  -2  -6  11          1.18          1.86         1.62 o
  -1  -6  11        138.67        167.01         8.47 o
   0  -6  11         15.47         32.66         6.29 o
   1  -6  11         19.65         20.86         2.67 o
   2  -6  11          0.10          0.55         1.46 o
   3  -6  11        162.59        170.43         9.21 o
   4  -6  11          4.12         -6.08         6.08 o
   5  -6  11         73.56         83.20        13.11 o
   6  -6  11         79.22         88.36        13.95 o
   7  -6  11          0.09         -1.53         6.52 o
   8  -6  11          5.85         14.29         8.56 o
   9  -6  11          2.86         -1.13         5.28 o
  -9  -5  11          3.59          1.33         5.34 o
  -8  -5  11          0.03          0.02         2.65 o
  -7  -5  11         37.89         42.68         9.48 o
  -6  -5  11         15.76         14.78         5.57 o
  -5  -5  11        279.84        240.91        19.35 o
  -4  -5  11         89.40         83.55         7.95 o
  -3  -5  11        332.58        304.27         7.19 o
  -2  -5  11          0.75         -0.55         1.05 o
  -1  -5  11          1.60         -2.01         2.01 o
   0  -5  11        276.06        288.82         9.23 o
   1  -5  11        245.00        237.33        10.79 o
   2  -5  11        493.14        437.95        14.39 o
   3  -5  11         29.25         27.13         6.39 o
   4  -5  11        109.94        105.01        12.34 o
   5  -5  11          8.45         11.19         5.26 o
   6  -5  11          0.40         -2.18         4.47 o
   7  -5  11          0.32          2.30         6.67 o
   8  -5  11         13.31         23.13         7.16 o
   9  -5  11          6.66          3.88         3.78 o
  -9  -4  11          9.99         10.79         6.11 o
  -8  -4  11         21.36         28.45         5.27 o
  -7  -4  11         34.96         32.66         5.32 o
  -6  -4  11         19.60         19.18         4.64 o
  -5  -4  11         42.55         41.74         4.00 o
  -4  -4  11         65.01         61.53         4.54 o
  -3  -4  11          5.79          8.89         2.22 o
  -2  -4  11        359.24        325.06         6.73 o
  -1  -4  11        456.05        491.90        11.81 o
   0  -4  11        650.73        681.85        26.94 o
   1  -4  11          7.36          3.71         0.86 o
   2  -4  11        231.96        190.61         7.65 o
   3  -4  11         15.12         31.94         8.57 o
   4  -4  11          3.90         -2.59         3.90 o
   5  -4  11         15.73         20.76         4.34 o
   6  -4  11         50.25         49.53         5.09 o
   7  -4  11         30.00         29.59         4.35 o
   8  -4  11          0.25          2.61         2.96 o
   9  -4  11         19.89         20.10         8.60 o
  10  -4  11          1.93          6.17         4.19 o
  -9  -3  11          4.44          3.32         4.20 o
  -8  -3  11         32.06         36.69         6.62 o
  -7  -3  11          0.47          3.85         2.17 o
  -6  -3  11         56.15         51.75         4.72 o
  -5  -3  11        192.28        185.42         6.63 o
  -4  -3  11         12.04          6.38         1.65 o
  -3  -3  11         23.54         20.64         2.55 o
  -2  -3  11        134.64        124.43         6.96 o
  -1  -3  11        764.34        821.86        17.29 o
   0  -3  11         63.31         59.59         4.48 o
   1  -3  11         27.61         23.19         3.05 o
   2  -3  11         85.47         89.08         9.65 o
   3  -3  11         89.06         72.71         9.15 o
   4  -3  11         71.92         83.68        11.26 o
   5  -3  11        113.26        115.49         8.49 o
   6  -3  11         68.46         67.47         5.85 o
   7  -3  11         32.94         36.91         4.78 o
   8  -3  11         46.73         43.63         5.56 o
   9  -3  11         36.78         35.79         5.25 o
  10  -3  11          9.33         14.49         7.95 o
 -10  -2  11          0.01          4.56         5.02 o
  -9  -2  11         10.90          8.36         6.23 o
  -8  -2  11         45.81         47.77         5.33 o
  -7  -2  11         12.43          4.75         2.10 o
  -6  -2  11         85.71         83.22         4.62 o
  -5  -2  11          1.97         -0.31         1.40 o
  -4  -2  11         17.64         22.46         2.20 o
  -3  -2  11         79.27         81.96         4.30 o
  -2  -2  11        380.68        354.56         8.72 o
  -1  -2  11         47.00         34.80         2.41 o
   0  -2  11        439.97        441.17        17.94 o
   1  -2  11       1308.26       1251.86        32.18 o
   2  -2  11          4.36          2.24         1.17 o
   3  -2  11        533.01        487.49        25.36 o
   4  -2  11          8.98         12.69         2.86 o
   5  -2  11        185.95        176.45         9.03 o
   6  -2  11        199.01        165.23        16.65 o
   7  -2  11        274.19        322.13        21.06 o
   8  -2  11          9.22          8.00         2.37 o
   9  -2  11         51.79         48.30         4.94 o
 -10  -1  11          6.54         -1.03         4.54 o
  -9  -1  11         26.65         30.77         5.94 o
  -8  -1  11         22.53         15.74         4.55 o
  -7  -1  11          1.08          5.46         1.76 o
  -6  -1  11         17.42         21.90         2.45 o
  -5  -1  11          1.71         -1.22         1.45 o
  -4  -1  11         29.76         29.66         2.93 o
  -3  -1  11        300.16        246.36         9.40 o
  -2  -1  11         11.90          8.26         2.09 o
  -1  -1  11        192.21        165.67         5.48 o
   0  -1  11       1375.40       1485.26        43.04 o
   1  -1  11       1494.29       1608.23        22.60 o
   2  -1  11        106.65        123.96         6.28 o
   3  -1  11         27.71         27.60         3.12 o
   4  -1  11        137.66        131.07         6.55 o
   5  -1  11        689.89        587.73        18.36 o
   6  -1  11         94.94         74.87         5.84 o
   7  -1  11        224.87        224.53         9.28 o
   8  -1  11          0.78          4.23         2.72 o
   9  -1  11         91.18         92.72         7.82 o
  10  -1  11          0.57          2.86         4.67 o
 -10   0  11          0.10          1.33         5.83 o
  -9   0  11          5.69          8.05         5.56 o
  -8   0  11         26.15         23.99         4.70 o
  -7   0  11         17.94         14.72         2.34 o
  -6   0  11        292.31        270.92         8.74 o
  -5   0  11         24.46         26.08         2.95 o
  -4   0  11        217.16        185.01         8.15 o
  -3   0  11        307.27        270.87         5.68 o
  -2   0  11        574.73        627.39        12.12 o
  -1   0  11         26.74         35.44         2.60 o
   0   0  11        193.83        174.15        11.13 o
   1   0  11          7.67         28.98         7.40 o
   2   0  11          2.07          4.87         2.23 o
   3   0  11        661.35        670.27        16.77 o
   4   0  11        809.44        792.49        29.41 o
   5   0  11        840.09        885.86        38.57 o
   6   0  11        391.07        377.16        14.95 o
   7   0  11          1.14          1.11         1.91 o
   8   0  11         54.02         46.43         5.33 o
   9   0  11          8.13          7.07         3.06 o
 -10   1  11          0.10         -0.80         4.31 o
  -9   1  11          1.89          1.77         2.83 o
  -8   1  11          3.49          4.23         2.12 o
  -7   1  11         18.89         24.16         3.21 o
  -6   1  11          1.73          3.89         1.91 o
  -5   1  11         35.25         32.22         4.35 o
  -4   1  11          0.87          1.69         1.24 o
  -3   1  11       2187.47       2349.60        42.80 o
  -2   1  11        447.71        508.96        21.02 o
  -1   1  11       6012.36       6285.50        52.68 o
   0   1  11        989.77       1018.44        28.23 o
   1   1  11        120.66        100.38         8.39 o
   2   1  11        198.41        176.38         8.10 o
   3   1  11        694.92        674.51        17.02 o
   4   1  11         39.03         41.89         3.47 o
   5   1  11        413.97        404.84        15.78 o
   6   1  11        487.68        508.42        23.17 o
   7   1  11         10.61         11.80         6.96 o
   8   1  11         17.13          5.03         4.29 o
   9   1  11         34.96         34.00         5.22 o
 -10   2  11         13.79          5.31         4.10 o
  -9   2  11          4.80         -1.95         3.21 o
  -8   2  11         25.00         20.85         3.47 o
  -7   2  11         11.83          7.53         3.29 o
  -6   2  11         27.88         26.99         4.15 o
  -5   2  11        107.46         98.06        10.22 o
  -4   2  11        722.24        681.01        15.63 o
  -3   2  11         11.83         14.51         5.55 o
  -2   2  11         85.14         70.26         5.13 o
  -1   2  11          2.60          6.33         1.82 o
   0   2  11        249.92        259.20         9.45 o
   1   2  11        100.28        103.64         6.40 o
   2   2  11         25.21         29.67         5.04 o
   3   2  11        665.29        625.10        17.26 o
   4   2  11        455.54        449.80        11.75 o
   5   2  11         22.35         18.69         4.05 o
   6   2  11         53.58         43.91         5.74 o
   7   2  11        105.26         99.81         9.24 o
   8   2  11         15.56          6.85         3.07 o
   9   2  11         21.64         15.41         6.52 o
 -10   3  11          0.13         -5.55         5.63 o
  -9   3  11         31.25         30.31         4.45 o
  -8   3  11         31.23         20.89         6.04 o
  -7   3  11         63.33         64.39         9.60 o
  -6   3  11          1.29          0.72         4.02 o
  -5   3  11        109.10        117.00        12.17 o
  -4   3  11          3.04          6.19         1.91 o
  -3   3  11         11.44         15.02         3.20 o
  -2   3  11         72.86         69.89         5.55 o
  -1   3  11        133.83        122.57         6.99 o
   0   3  11        530.81        502.49        14.20 o
   1   3  11         19.71         18.74         3.02 o
   2   3  11       1246.89       1197.77        31.82 o
   3   3  11       1796.97       1768.37        37.86 o
   4   3  11         33.49         30.21         3.13 o
   5   3  11         92.74        101.38        13.03 o
   6   3  11         20.42         19.88         6.82 o
   7   3  11          2.41          5.52         4.43 o
   8   3  11         10.57          4.19         5.23 o
  -9   4  11         51.01         50.88         9.55 o
  -8   4  11          1.78         -1.86         5.77 o
  -7   4  11         91.18         74.82         8.06 o
  -6   4  11          8.92         10.88         4.97 o
  -5   4  11        116.39        123.44        10.88 o
  -4   4  11        115.44        102.59         7.24 o
  -3   4  11        327.39        313.41        12.13 o
  -2   4  11         51.37         44.62         4.63 o
  -1   4  11        483.47        444.17        24.88 o
   0   4  11        459.90        451.03        14.33 o
   1   4  11          3.99         11.35         6.88 o
   2   4  11        154.19        166.63         7.66 o
   3   4  11         82.45         73.56         6.04 o
   4   4  11          7.42          0.85         4.25 o
   5   4  11        159.81        150.52        16.12 o
   6   4  11          8.79          5.58         5.01 o
   7   4  11          9.57          8.52         5.66 o
 -10   5  11          0.27         -3.86         4.73 o
  -9   5  11          6.52          5.77         4.50 o
  -8   5  11         48.18         48.32        10.72 o
  -7   5  11          6.42         -3.22         4.29 o
  -6   5  11        222.89        204.34        11.80 o
  -5   5  11         12.92         11.53         3.50 o
  -4   5  11        756.86        726.50        27.54 o
  -3   5  11          7.58          1.90         2.15 o
  -2   5  11          1.60          2.48         3.55 o
  -1   5  11          4.43         -1.86         2.80 o
   0   5  11         81.39         93.30         5.70 o
   1   5  11        474.84        440.81        12.38 o
   2   5  11          1.40         -1.91         1.91 o
   3   5  11          3.99          5.74         2.09 o
   4   5  11          2.13         -3.87         4.95 o
   5   5  11         28.77         36.08         8.67 o
   6   5  11         14.88         12.76         6.20 o
   7   5  11          7.74         13.68         6.56 o
  -9   6  11          5.30         -1.80         5.53 o
  -8   6  11         16.98         13.86         6.60 o
  -7   6  11         16.61         18.73         6.93 o
  -6   6  11         10.08          7.73         3.19 o
  -5   6  11         19.77         17.38         4.03 o
  -4   6  11         33.46         33.81         6.95 o
  -3   6  11         95.91         90.80        10.44 o
  -2   6  11          3.35         -3.24         3.24 o
  -1   6  11         57.82         48.92         4.30 o
   0   6  11         24.71         35.55         3.82 o
   1   6  11         41.19         30.75         3.49 o
   2   6  11          1.15          1.51         2.09 o
   3   6  11         51.05         44.45         8.50 o
   4   6  11         32.02         29.07         7.04 o
   5   6  11          0.81         -2.50         4.30 o
   6   6  11         11.73         10.45         4.42 o
  -8   7  11          6.54          4.14         2.88 o
  -7   7  11          0.66          0.48         2.99 o
  -6   7  11          3.67         11.86         4.08 o
  -5   7  11         17.14         17.47         4.08 o
  -4   7  11          2.46         -3.71         4.28 o
  -3   7  11         92.43         83.88        10.65 o
  -2   7  11         26.91         24.04         3.03 o
  -1   7  11        318.81        296.03        10.84 o
   0   7  11         56.25         52.68         4.99 o
   1   7  11         13.53          9.18         2.29 o
   2   7  11          3.60          5.84         4.53 o
   3   7  11          0.43         -0.76         2.88 o
   4   7  11          1.06          2.14         4.07 o
   5   7  11          7.72          0.07         5.03 o
   6   7  11         36.61         25.72         8.77 o
  -8   8  11          0.52          0.58         6.20 o
  -7   8  11         11.25          8.04         3.80 o
  -6   8  11         17.76         13.08         4.81 o
  -5   8  11         31.76         31.72         5.85 o
  -4   8  11          8.19          3.92         3.32 o
  -3   8  11          0.81         -1.40         3.46 o
  -2   8  11         14.36         15.81         4.16 o
  -1   8  11          4.37          5.23         3.08 o
   0   8  11         22.42         24.43         3.88 o
   1   8  11         69.74         74.63         5.98 o
   2   8  11         80.12         92.34         9.08 o
   3   8  11         76.18         74.47         8.92 o
   4   8  11        242.40        259.94        23.36 o
   5   8  11         50.96         39.36        10.50 o
  -8   9  11          1.13          2.37         4.69 o
  -7   9  11         14.58          8.07         3.96 o
  -6   9  11          2.06         -0.30         2.92 o
  -5   9  11          0.64          7.93         5.25 o
  -4   9  11         22.32         22.32         6.81 o
  -3   9  11         21.34         18.70         6.65 o
  -2   9  11         16.32         14.08         8.37 o
  -1   9  11         39.07         33.85         5.38 o
   0   9  11         61.07         47.77         6.22 o
   1   9  11         38.56         40.34         8.93 o
   2   9  11          5.30         15.84         5.27 o
   3   9  11        328.43        375.34        39.56 o
   4   9  11         51.21         52.83        11.11 o
  -6  10  11          9.86          7.56         4.25 o
  -5  10  11          0.02          4.20         3.75 o
  -4  10  11        121.17        103.98        14.75 o
  -3  10  11         37.59         37.62         6.33 o
  -2  10  11         29.15         27.63         5.54 o
  -1  10  11          5.56          5.87         4.61 o
   0  10  11         42.37         55.96        10.58 o
   1  10  11        195.12        236.38        22.37 o
   2  10  11         24.47         25.18         8.38 o
  -4  11  11          4.29         -0.19         3.80 o
  -3  11  11          0.32         -1.29         2.79 o
  -2  11  11          0.00          3.92         3.29 o
  -1  11  11         44.79         41.29         9.89 o
   0 -12  12         21.84         11.10         5.89 o
   1 -12  12          0.56          4.19         4.19 o
   2 -12  12          0.13          6.23         5.61 o
   3 -12  12          2.25         -2.18         5.11 o
   4 -12  12          5.84          5.34         5.37 o
  -3 -11  12         17.89         15.54         6.00 o
  -2 -11  12          0.95          5.13         4.41 o
  -1 -11  12         59.21         51.65         7.52 o
   0 -11  12         28.03         24.23         7.64 o
   1 -11  12         44.42         41.11         7.44 o
   2 -11  12          1.68          1.93         2.30 o
   3 -11  12          7.87         12.73         6.81 o
   4 -11  12         13.27         16.63         7.01 o
   5 -11  12          3.88         25.05         8.94 o
  -4 -10  12          0.55          1.34         3.15 o
  -3 -10  12         41.90         41.04         7.00 o
  -2 -10  12          0.01         -4.05         4.05 o
  -1 -10  12        134.62        141.29        11.19 o
   0 -10  12          3.95          3.85         2.20 o
   1 -10  12         27.42         22.93         3.69 o
   2 -10  12          7.88         10.00         3.87 o
   3 -10  12         14.37         10.96         5.79 o
   4 -10  12          3.79          3.32         4.30 o
   5 -10  12          2.51          1.63         5.69 o
   6 -10  12          7.64          8.87         7.25 o
  -5  -9  12         19.28          9.20        12.39 o
  -4  -9  12         10.42         12.25         4.95 o
  -3  -9  12         35.63         43.53         7.08 o
  -2  -9  12          1.59          0.88         3.25 o
  -1  -9  12          1.82          1.35         2.90 o
   0  -9  12         68.02         59.27         4.58 o
   1  -9  12         28.35         22.23         3.51 o
   2  -9  12         60.64         62.76         7.44 o
   3  -9  12          1.57         -1.72         2.60 o
   4  -9  12          6.59          5.63         4.82 o
   5  -9  12         12.52         17.31         7.98 o
   6  -9  12          0.01         10.25         7.46 o
   7  -9  12        177.64        162.27        22.19 o
  -6  -8  12         22.67         16.22         4.84 o
  -5  -8  12          1.37          1.51         3.25 o
  -4  -8  12          0.00          9.88         5.57 o
  -3  -8  12          5.03          4.81         4.14 o
  -2  -8  12         11.71         13.69         6.87 o
  -1  -8  12        241.39        195.82         7.59 o
   0  -8  12         24.59         37.90         4.29 o
   1  -8  12        374.47        329.39        11.46 o
   2  -8  12        131.52        133.70         9.73 o
   3  -8  12          1.23          7.40         5.76 o
   4  -8  12          5.81         10.83         7.01 o
   5  -8  12        385.34        409.16        29.77 o
   6  -8  12        102.76        133.75        19.08 o
   7  -8  12         47.73         54.93        13.38 o
   8  -8  12         41.89         72.39        15.15 o
  -8  -7  12          5.98         -5.60         5.60 o
  -7  -7  12          0.21         -3.24         3.51 o
  -6  -7  12          5.52         10.92         4.36 o
  -5  -7  12         10.36         10.61         4.29 o
  -4  -7  12         58.06         54.62         7.15 o
  -3  -7  12         24.84         24.70         7.01 o
  -2  -7  12        752.33        661.28        21.78 o
  -1  -7  12         90.79         83.25         4.67 o
   0  -7  12        130.52        127.81         6.96 o
   1  -7  12          4.96          4.61         1.87 o
   2  -7  12         37.92         36.46         3.59 o
   3  -7  12          5.25         11.53         4.33 o
   4  -7  12         79.39         91.76        13.04 o
   5  -7  12          5.60         38.62        11.26 o
   6  -7  12         16.36         41.23        12.12 o
   7  -7  12         29.30         27.77         9.72 o
   8  -7  12          2.34          8.18         7.48 o
  -8  -6  12         16.30         18.82         4.84 o
  -7  -6  12         32.34         28.14         6.21 o
  -6  -6  12        208.74        230.71        20.86 o
  -5  -6  12         21.01         13.96         5.19 o
  -4  -6  12          1.97          2.18         3.94 o
  -3  -6  12         97.28         70.42        10.31 o
  -2  -6  12         71.22         60.10         4.15 o
  -1  -6  12        121.38        115.28         7.05 o
   0  -6  12        257.75        277.38        18.04 o
   1  -6  12        184.12        189.44        11.75 o
   2  -6  12        252.36        265.27         8.54 o
   3  -6  12        349.31        335.70        13.53 o
   4  -6  12          5.63         17.46         8.14 o
   5  -6  12         56.35         51.26        11.34 o
   6  -6  12         14.22         19.45         8.33 o
   7  -6  12         12.96         22.97         8.93 o
   8  -6  12          0.00          0.07         4.89 o
   9  -6  12          5.09         10.02         7.13 o
  -9  -5  12          9.04         13.67         7.11 o
  -8  -5  12         20.83         17.85         5.79 o
  -7  -5  12         39.59         35.58         6.08 o
  -6  -5  12          3.36          8.83         5.18 o
  -5  -5  12         33.59         30.51         7.80 o
  -4  -5  12         18.48         11.75         3.87 o
  -3  -5  12        487.02        404.31        11.99 o
  -2  -5  12          3.77          4.49         1.34 o
  -1  -5  12        530.88        506.57        15.59 o
   0  -5  12         47.80         46.48         4.88 o
   1  -5  12        556.88        562.02        17.15 o
   2  -5  12         21.83         22.51         3.64 o
   3  -5  12         19.14         30.30         7.46 o
   4  -5  12         35.70         31.62         8.27 o
   5  -5  12         17.29         24.95         8.08 o
   6  -5  12          1.99         -5.21        10.19 o
   7  -5  12        143.11        162.73        19.56 o
   8  -5  12         19.15         18.27         5.22 o
   9  -5  12          6.22          1.69         7.53 o
  -9  -4  12          9.54         11.37         6.05 o
  -8  -4  12         58.64         67.48         7.69 o
  -7  -4  12          0.24         -0.49         3.66 o
  -6  -4  12         26.44         21.35         3.15 o
  -5  -4  12         50.44         42.36         3.93 o
  -4  -4  12         92.90         80.62         5.20 o
  -3  -4  12         98.87        108.79         5.95 o
  -2  -4  12          7.90         18.95         2.67 o
  -1  -4  12          2.45          3.26         1.79 o
   0  -4  12        125.23        132.61         6.05 o
   1  -4  12         95.06         90.99         3.34 o
   2  -4  12          0.82         -1.19         1.22 o
   3  -4  12        975.03        488.54       324.94 o
   4  -4  12        203.86        238.78        18.93 o
   5  -4  12         47.69         53.86         6.23 o
   6  -4  12         23.01         28.38         4.14 o
   7  -4  12         10.62          4.54         3.26 o
   8  -4  12          4.48          8.16         3.13 o
   9  -4  12          0.32         -2.00         6.95 o
  10  -4  12          2.63         -2.73         4.59 o
  -9  -3  12          1.80          9.02         4.94 o
  -8  -3  12         63.20         58.76         5.81 o
  -7  -3  12        137.85        142.30         8.31 o
  -6  -3  12          7.10          5.63         2.65 o
  -5  -3  12          1.31         -0.97         1.91 o
  -4  -3  12          0.40          0.04         1.29 o
  -3  -3  12        205.77        193.03         7.56 o
  -2  -3  12          6.47         11.84         3.97 o
  -1  -3  12        850.54        749.74        24.47 o
   0  -3  12         81.34         79.01         6.62 o
   1  -3  12        421.83        370.77        12.21 o
   2  -3  12        150.30        129.64        11.86 o
   3  -3  12         77.85         83.77         5.66 o
   4  -3  12          3.10          2.68         1.86 o
   5  -3  12         17.39         21.41         4.17 o
   6  -3  12        119.07        110.56        11.09 o
   7  -3  12          4.02         14.04         3.55 o
   8  -3  12         69.70         71.82         7.26 o
   9  -3  12          0.02          1.55         2.63 o
 -10  -2  12          4.11          5.78         5.42 o
  -9  -2  12          0.17          0.35         2.86 o
  -8  -2  12          0.39          6.28         2.84 o
  -7  -2  12          1.52          1.19         2.10 o
  -6  -2  12          7.81          9.84         2.03 o
  -5  -2  12         51.86         51.65         3.64 o
  -4  -2  12         31.28         31.88         2.64 o
  -3  -2  12        229.69        218.23         7.01 o
  -2  -2  12         14.67         13.24         1.81 o
  -1  -2  12         64.67         51.09         2.37 o
   0  -2  12         43.69         38.50         5.82 o
   1  -2  12        479.70        454.95        19.93 o
   2  -2  12         26.08         16.31         2.31 o
   3  -2  12          1.75          4.69         2.10 o
   4  -2  12        152.20        161.40         7.41 o
   5  -2  12         49.53         44.88         5.35 o
   6  -2  12        251.40        257.21        17.99 o
   7  -2  12         68.98         63.61         5.30 o
   8  -2  12          3.33          4.36         2.73 o
   9  -2  12         14.53         15.21         3.46 o
 -10  -1  12          8.83         13.46         6.87 o
  -9  -1  12         16.30         13.66         4.30 o
  -8  -1  12          0.22          3.90         2.59 o
  -7  -1  12        116.90        129.71         6.30 o
  -6  -1  12         19.22         17.42         2.39 o
  -5  -1  12         80.47         75.82         4.86 o
  -4  -1  12        157.17        147.59         6.20 o
  -3  -1  12          3.61          8.37         1.50 o
  -2  -1  12         16.99         19.33         2.11 o
  -1  -1  12        920.14        914.11        14.54 o
   0  -1  12        149.77        146.75         6.02 o
   1  -1  12          2.81          2.03         0.78 o
   2  -1  12        608.32        536.02        10.07 o
   3  -1  12         17.08          9.56         2.91 o
   4  -1  12        210.05        203.23         6.98 o
   5  -1  12          0.65          5.08         2.17 o
   6  -1  12         25.57         31.39         3.68 o
   7  -1  12        270.95        280.88        15.52 o
   8  -1  12         48.24         51.31         4.97 o
   9  -1  12         12.37         21.68         4.11 o
 -10   0  12          1.55          5.09         3.88 o
  -9   0  12          8.28          2.47         2.97 o
  -8   0  12          0.04         -2.02         2.73 o
  -7   0  12         20.65         24.56         2.94 o
  -6   0  12         81.84         88.26         5.69 o
  -5   0  12          4.37          2.19         0.80 o
  -4   0  12        121.77        101.26         9.80 o
  -3   0  12         21.23         23.91         1.59 o
  -2   0  12        710.95        673.50        23.43 o
  -1   0  12        181.69        223.40         6.36 o
   0   0  12        673.24        619.06        21.66 o
   1   0  12        325.29        305.44         9.86 o
   2   0  12         29.33         33.07         3.83 o
   3   0  12        387.14        345.94        12.30 o
   4   0  12        375.41        345.61        12.89 o
   5   0  12       1292.15       1363.02        51.58 o
   6   0  12          7.08          6.06         3.37 o
   7   0  12         11.01         10.98         2.45 o
   8   0  12          0.23          1.59         2.16 o
   9   0  12         25.57         18.67         3.91 o
 -10   1  12          2.88          5.85         3.22 o
  -9   1  12          0.45         -3.03         7.77 o
  -8   1  12          5.61          0.19         2.94 o
  -7   1  12          6.90         11.74         3.50 o
  -6   1  12        179.75        176.12        10.20 o
  -5   1  12         41.38         36.33         3.00 o
  -4   1  12        597.80        610.78        13.21 o
  -3   1  12          0.07          0.46         4.72 o
  -2   1  12        857.28        925.82        17.97 o
  -1   1  12        421.45        438.20        11.78 o
   0   1  12        351.98        340.90        16.64 o
   1   1  12         79.78         59.87         7.10 o
   2   1  12        711.47        659.28        17.50 o
   3   1  12       1633.68       1482.83        26.40 o
   4   1  12          1.50          2.01         2.49 o
   5   1  12        605.78        632.63        19.83 o
   6   1  12          7.82          4.67         2.43 o
   7   1  12        203.14        181.79         9.84 o
   8   1  12          4.62          2.35         2.48 o
   9   1  12          9.34          7.27         3.70 o
 -10   2  12          3.19         -1.62         3.03 o
  -9   2  12          2.94          1.98         2.70 o
  -8   2  12         99.76        113.14         9.62 o
  -7   2  12          0.08          3.30         2.75 o
  -6   2  12        140.96        114.16         8.50 o
  -5   2  12        117.84        130.35         7.33 o
  -4   2  12         21.13         24.19         4.28 o
  -3   2  12         52.25         41.91         4.24 o
  -2   2  12        109.66        105.56         6.23 o
  -1   2  12         13.58          8.13         2.08 o
   0   2  12         32.91         27.66         3.35 o
   1   2  12       2897.60       2646.81        50.48 o
   2   2  12        126.18        113.14        10.04 o
   3   2  12       2085.74       2020.94        44.56 o
   4   2  12        920.28        920.79        48.60 o
   5   2  12          3.54          4.46         2.23 o
   6   2  12          8.87          1.92         9.13 o
   7   2  12         23.46         17.15         7.40 o
   8   2  12          6.94          1.71         7.60 o
  -9   3  12          3.44         -0.54         2.40 o
  -8   3  12          0.04         -4.66         4.66 o
  -7   3  12        114.40        110.17        12.63 o
  -6   3  12         28.72         23.55         6.09 o
  -5   3  12        555.36        590.26        16.90 o
  -4   3  12        215.66        219.79         9.86 o
  -3   3  12       3454.91       3719.06        44.58 o
  -2   3  12          7.84          3.48         2.16 o
  -1   3  12          7.28          6.57         2.26 o
   0   3  12          3.25          0.62         3.47 o
   1   3  12        684.05        634.31        17.29 o
   2   3  12        742.01        703.56        24.97 o
   3   3  12         94.26         88.20         6.82 o
   4   3  12         81.68         82.68         7.01 o
   5   3  12          9.15          7.72         5.66 o
   6   3  12         88.90         84.60        12.76 o
   7   3  12          4.73         -0.41         4.39 o
   8   3  12          4.45          2.67         4.30 o
  -9   4  12          0.70          5.87         4.96 o
  -8   4  12          0.74          1.83         3.64 o
  -7   4  12         37.11         33.36         8.24 o
  -6   4  12          3.29         -2.88         2.88 o
  -5   4  12          1.33         -0.62         1.90 o
  -4   4  12        114.07        114.02         7.77 o
  -3   4  12        149.74        161.67         9.07 o
  -2   4  12          5.22          6.19         5.07 o
  -1   4  12          1.39         -0.91         2.15 o
   0   4  12        101.57        112.75         7.54 o
   1   4  12        137.63        150.99         8.69 o
   2   4  12        113.10        110.30         6.64 o
   3   4  12        215.88        213.50        12.82 o
   4   4  12         56.48         48.76         9.39 o
   5   4  12         39.84         45.10         9.28 o
   6   4  12         13.90         10.12         4.96 o
   7   4  12         69.00         59.81        12.03 o
 -10   5  12          0.35         -5.95         5.95 o
  -9   5  12          1.40          3.85         3.78 o
  -8   5  12         30.94         35.10         8.22 o
  -7   5  12         28.50         27.30         5.28 o
  -6   5  12          7.97          2.61         3.01 o
  -5   5  12         13.44         10.72         3.34 o
  -4   5  12        186.57        173.52        10.44 o
  -3   5  12        143.39        141.90         9.11 o
  -2   5  12         74.67         66.56         5.82 o
  -1   5  12         85.45         75.44         6.45 o
   0   5  12       1029.92        999.79        23.49 o
   1   5  12        392.17        361.98        11.50 o
   2   5  12          1.24          4.55         2.42 o
   3   5  12          2.78          9.95         3.33 o
   4   5  12          7.20          0.20         3.88 o
   5   5  12         58.32         53.35        10.07 o
   6   5  12          0.02          3.87         3.96 o
   7   5  12          0.47         -6.38         6.38 o
  -9   6  12         10.29         14.55         6.44 o
  -8   6  12          1.07         -2.21         3.05 o
  -7   6  12         15.12          3.71         2.93 o
  -6   6  12          0.21         -0.84         3.45 o
  -5   6  12         33.25         29.11         6.62 o
  -4   6  12        263.95        232.27        17.09 o
  -3   6  12          0.90          2.29         2.43 o
  -2   6  12         72.87         66.96         6.51 o
  -1   6  12         37.17         39.71         4.08 o
   0   6  12        245.72        240.80         9.69 o
   1   6  12          4.81          2.99         3.41 o
   2   6  12         40.90         40.31         4.26 o
   3   6  12         18.66         12.60         5.87 o
   4   6  12         22.11         20.54         6.37 o
   5   6  12        108.32        105.70        14.90 o
   6   6  12         10.97         14.86         8.51 o
  -9   7  12         10.00          3.32         4.09 o
  -8   7  12         26.93         22.66         5.35 o
  -7   7  12         18.87         19.43         4.98 o
  -6   7  12         62.76         63.80        10.48 o
  -5   7  12          1.27          4.83         4.14 o
  -4   7  12         21.53         24.72         6.65 o
  -3   7  12         57.92         49.85         6.24 o
  -2   7  12         55.65         48.44         4.37 o
  -1   7  12        195.51        189.36         8.92 o
   0   7  12         51.04         58.38         5.08 o
   1   7  12          0.05         -0.34         2.17 o
   2   7  12        243.06        223.26        13.48 o
   3   7  12          1.48         -5.64         5.64 o
   4   7  12          0.35          4.03         4.21 o
   5   7  12         21.84         18.54         7.05 o
  -8   8  12          0.20          5.14         4.51 o
  -7   8  12         22.97         20.64         6.98 o
  -6   8  12          7.39          4.50         3.36 o
  -5   8  12          0.16         -3.67         3.67 o
  -4   8  12         20.27         24.25         6.78 o
  -3   8  12          1.83         -1.01         2.80 o
  -2   8  12        179.00        164.23        11.32 o
  -1   8  12         71.28         70.56         7.26 o
   0   8  12         25.80         19.43         3.19 o
   1   8  12          0.87          1.98         3.08 o
   2   8  12         27.48         26.85         5.32 o
   3   8  12          0.63         -0.15         4.93 o
   4   8  12         31.77         31.22         8.48 o
   5   8  12          0.98         -6.17         6.17 o
  -8   9  12          8.38          4.88         3.56 o
  -7   9  12          0.06          7.80         5.60 o
  -6   9  12          5.26          4.39         4.90 o
  -5   9  12         18.31         20.00         7.13 o
  -4   9  12          8.62          0.72         3.81 o
  -3   9  12         24.41         22.58         5.28 o
  -2   9  12          0.61          0.33         4.92 o
  -1   9  12          2.30          1.52         3.45 o
   0   9  12          0.38          4.81         3.17 o
   1   9  12         11.53         19.84         7.10 o
   2   9  12        101.69         98.72        10.37 o
   3   9  12         88.14         93.51        10.64 o
   4   9  12         28.49         28.14         8.11 o
  -6  10  12         11.71         15.54         7.14 o
  -5  10  12          1.03          5.92         4.60 o
  -4  10  12          1.72         13.12         5.29 o
  -3  10  12          0.22          1.25         7.74 o
  -2  10  12          6.80          7.69         3.77 o
  -1  10  12        153.38        151.68        11.55 o
   0  10  12        125.88        131.68        16.46 o
   1  10  12        260.72        266.09        23.58 o
  -4  11  12          2.47          7.60         5.75 o
  -3  11  12          0.64         -0.76         5.25 o
  -2  11  12          9.50         10.02         6.04 o
   0 -12  13         37.75         39.83         9.82 o
   1 -12  13         26.09         37.13         9.48 o
   4 -12  13          4.34         -5.59         5.59 o
  -3 -11  13          0.71         -2.11         5.34 o
  -2 -11  13         61.58         49.93         7.46 o
  -1 -11  13          1.98          4.81         5.30 o
   0 -11  13         11.64          6.77         5.77 o
   1 -11  13          1.65          1.58         3.16 o
   2 -11  13          3.02          3.08         2.87 o
   3 -11  13         17.09         18.37         7.67 o
   4 -11  13          7.15          8.37         5.82 o
   5 -11  13          3.39         -1.58         5.00 o
  -4 -10  13          7.35          6.71         4.62 o
  -3 -10  13          1.69         -0.77         6.04 o
  -2 -10  13          0.51          2.90         2.80 o
  -1 -10  13          0.26         -0.35         2.95 o
   0 -10  13          7.73          9.72         3.43 o
   1 -10  13          7.82          6.49         2.53 o
   2 -10  13         93.48         87.15         9.05 o
   3 -10  13         31.44         39.82         9.85 o
   4 -10  13          5.03          3.93         5.19 o
   5 -10  13          0.12         -1.48         4.99 o
   6 -10  13         51.38         41.47        11.83 o
  -5  -9  13          4.34          1.31         3.54 o
  -4  -9  13         32.20         32.64         6.20 o
  -3  -9  13          0.01         -0.80         2.91 o
  -2  -9  13        151.38        148.95        11.57 o
  -1  -9  13         73.85         74.51         8.04 o
   0  -9  13          1.16          4.01         2.02 o
   1  -9  13          0.03          2.20         2.46 o
   2  -9  13          3.89          3.18         3.12 o
   3  -9  13         14.76         14.38         3.89 o
   4  -9  13          1.94          3.18         4.88 o
   5  -9  13         20.30          9.86         5.96 o
   6  -9  13          0.04         -1.51         5.64 o
   7  -9  13         12.60         28.89        11.70 o
  -6  -8  13          7.26          7.97         3.55 o
  -5  -8  13         21.34         23.97         4.97 o
  -4  -8  13         18.18         16.11         5.00 o
  -3  -8  13         47.19         46.25         6.38 o
  -2  -8  13         48.59         50.21         6.72 o
  -1  -8  13         36.02         46.46         4.73 o
   0  -8  13         20.23         18.80         3.23 o
   1  -8  13         23.43         22.64         3.44 o
   2  -8  13          8.27          5.34         2.49 o
   3  -8  13         35.85         38.50         5.40 o
   4  -8  13          7.44          8.69         6.64 o
   5  -8  13          3.35         26.02        10.89 o
   6  -8  13         22.15         42.98        12.55 o
   7  -8  13          0.89          4.97         6.74 o
  -7  -7  13          0.78          4.43         6.46 o
  -6  -7  13         45.35         36.58         6.27 o
  -5  -7  13         20.79         17.00         4.45 o
  -4  -7  13          2.85         -2.00         3.92 o
  -3  -7  13         85.49         74.08        11.39 o
  -2  -7  13         33.23         35.27         8.58 o
  -1  -7  13         34.33         15.91         2.84 o
   0  -7  13         30.47         29.44         3.69 o
   1  -7  13        114.48        110.30         6.37 o
   2  -7  13        114.44        119.24         8.74 o
   3  -7  13        740.81        755.77        21.79 o
   4  -7  13         44.71         35.07         9.84 o
   5  -7  13        523.01        570.18        34.77 o
   6  -7  13        245.83        275.14        25.27 o
   7  -7  13          4.86         10.06         6.82 o
   8  -7  13          0.28         16.17         9.00 o
  -8  -6  13          6.33          4.50         7.52 o
  -7  -6  13         11.31         15.06         6.91 o
  -6  -6  13          6.90          9.18         5.26 o
  -5  -6  13         60.29         53.75        10.06 o
  -4  -6  13        132.06        110.96        13.51 o
  -3  -6  13        622.28        531.83        18.05 o
  -2  -6  13         50.85         57.72         6.26 o
  -1  -6  13        536.22        510.77        17.99 o
   0  -6  13         57.43         45.28         7.34 o
   1  -6  13         27.31         30.52         4.76 o
   2  -6  13        110.50        113.49         5.81 o
   3  -6  13        900.35        952.66        38.40 o
   4  -6  13        749.42        864.66        38.71 o
   5  -6  13         44.31         61.09        12.40 o
   6  -6  13        172.66        223.20        23.23 o
   7  -6  13          8.30          5.63         6.44 o
   8  -6  13         20.57         17.52         8.34 o
   9  -6  13          0.66          0.01         5.98 o
  -9  -5  13          0.12          0.49         3.54 o
  -8  -5  13         18.98         23.81         5.47 o
  -7  -5  13         77.34         71.12         7.91 o
  -6  -5  13         23.53         21.13         6.89 o
  -5  -5  13         73.46         72.99         7.87 o
  -4  -5  13        165.97        136.93         7.19 o
  -3  -5  13          3.70          1.24         1.84 o
  -2  -5  13         72.81         93.61         4.05 o
  -1  -5  13         38.36         38.88         3.82 o
   0  -5  13        118.74        104.90         5.85 o
   1  -5  13         25.35         11.03         2.18 o
   2  -5  13        138.74        138.90        10.73 o
   3  -5  13        106.16        110.82        13.85 o
   4  -5  13        237.78        245.04        19.51 o
   5  -5  13         15.09         19.34         8.53 o
   6  -5  13          0.87          2.93         3.58 o
   7  -5  13          0.21         15.76         8.39 o
   8  -5  13          1.17          7.91         3.68 o
   9  -5  13          0.07          0.51         2.94 o
  -9  -4  13          3.78         10.09         5.52 o
  -8  -4  13          3.16         10.09         3.75 o
  -7  -4  13          0.72          2.90         2.46 o
  -6  -4  13         13.75         10.68         2.65 o
  -5  -4  13        133.97        115.18         6.50 o
  -4  -4  13         37.61         39.38         3.95 o
  -3  -4  13        265.99        224.80         8.83 o
  -2  -4  13        752.78        609.35        35.69 o
  -1  -4  13        201.10        184.51         7.57 o
   0  -4  13        329.97        297.39        10.38 o
   1  -4  13        127.62        120.04         8.30 o
   2  -4  13         22.88         23.04         2.99 o
   3  -4  13          4.49         16.08         4.98 o
   4  -4  13          1.71          6.33         5.05 o
   5  -4  13          1.38         -2.08         2.08 o
   6  -4  13         33.72         29.46         4.38 o
   7  -4  13         97.59         99.91         8.54 o
   8  -4  13          0.08          2.60         6.13 o
   9  -4  13          2.32          5.56         3.71 o
  -9  -3  13         30.33         23.54         7.44 o
  -8  -3  13          0.04          0.85         2.12 o
  -7  -3  13          8.56          6.55         2.44 o
  -6  -3  13         19.65         20.05         3.27 o
  -5  -3  13          0.55          2.03         1.52 o
  -4  -3  13          3.14          1.55         1.18 o
  -3  -3  13        246.22        240.71         6.94 o
  -2  -3  13        309.65        278.41         6.68 o
  -1  -3  13         35.01         32.35         2.61 o
   0  -3  13         50.84         36.49         8.88 o
   1  -3  13        137.29        111.32        11.18 o
   2  -3  13         68.07         68.69         9.05 o
   3  -3  13        363.51        313.56        11.20 o
   4  -3  13         42.62         43.25         4.21 o
   5  -3  13        341.98        362.39        19.20 o
   6  -3  13          1.79          3.09         3.82 o
   7  -3  13         95.67         95.20         7.57 o
   8  -3  13          2.64          8.80         3.36 o
   9  -3  13          1.67          7.16         3.10 o
 -10  -2  13         21.34         24.94         9.02 o
  -9  -2  13         18.96         15.21         4.90 o
  -8  -2  13         31.24         32.73         4.48 o
  -7  -2  13         92.58         92.57         6.68 o
  -6  -2  13         76.46         75.69         4.83 o
  -5  -2  13         41.00         44.46         3.46 o
  -4  -2  13        116.02        102.75         4.78 o
  -3  -2  13        149.52        143.36         5.76 o
  -2  -2  13        318.72        277.31         7.95 o
  -1  -2  13        161.44        140.84         3.79 o
   0  -2  13        155.84        152.35        11.33 o
   1  -2  13       1246.36       1117.06        32.01 o
   2  -2  13         15.62         17.48         2.29 o
   3  -2  13        214.08        186.84         8.09 o
   4  -2  13         19.99         18.32         2.80 o
   5  -2  13        100.26         88.15         7.36 o
   6  -2  13          9.91         12.12         5.68 o
   7  -2  13          0.26          3.71         2.67 o
   8  -2  13          8.38          6.11         2.17 o
   9  -2  13          1.86         -1.91         2.46 o
 -10  -1  13         22.97         19.44         5.69 o
  -9  -1  13          8.70          8.23         4.05 o
  -8  -1  13         11.25          4.24         2.97 o
  -7  -1  13         21.15         23.55         2.98 o
  -6  -1  13          7.67          5.32         1.43 o
  -5  -1  13        291.13        282.31         9.70 o
  -4  -1  13        240.57        244.74         8.18 o
  -3  -1  13        304.20        277.83         8.99 o
  -2  -1  13        466.77        421.92        13.01 o
  -1  -1  13          5.04          7.03         4.14 o
   0  -1  13         29.61         37.49         3.34 o
   1  -1  13        337.25        280.84         6.84 o
   2  -1  13          0.00          0.32         1.09 o
   3  -1  13          5.81          5.45         2.43 o
   4  -1  13        158.29        146.40         9.59 o
   5  -1  13         20.09         19.02         3.24 o
   6  -1  13        373.68        342.33        12.24 o
   7  -1  13         14.49         14.95         4.06 o
   8  -1  13        119.77        119.71         7.45 o
   9  -1  13          0.06          3.36         2.73 o
 -10   0  13          0.00         -1.19         3.53 o
  -9   0  13          1.21          1.73         3.00 o
  -8   0  13          9.37         13.81         3.91 o
  -7   0  13         18.46         21.95         2.71 o
  -6   0  13        159.27        140.94         7.18 o
  -5   0  13        139.49        136.58         6.64 o
  -4   0  13        125.29         99.07         8.34 o
  -3   0  13        385.99        369.79        18.21 o
  -2   0  13        581.00        598.70        23.24 o
  -1   0  13         34.53         41.86         2.83 o
   0   0  13         10.75          7.52         3.73 o
   1   0  13         41.12         24.97         3.72 o
   2   0  13        206.57        192.65         9.04 o
   3   0  13         58.20         53.12         5.10 o
   4   0  13        189.33        151.61         9.03 o
   5   0  13         76.68         78.51         5.32 o
   6   0  13          3.73          0.09         2.16 o
   7   0  13          6.17          9.93         2.93 o
   8   0  13          3.15          6.54         2.46 o
   9   0  13          9.29         12.84         5.13 o
 -10   1  13          3.42          2.99        10.53 o
  -9   1  13          7.60         10.08         3.94 o
  -8   1  13         13.73         14.72         2.83 o
  -7   1  13         36.44         35.49         5.14 o
  -6   1  13         24.26         22.71         4.20 o
  -5   1  13         16.59         17.15         2.53 o
  -4   1  13         79.91         64.96         4.25 o
  -3   1  13        421.32        416.31        10.78 o
  -2   1  13        366.76        363.22        10.34 o
  -1   1  13        677.32        645.72        15.05 o
   0   1  13        167.05        127.91        10.87 o
   1   1  13        888.84        795.25        26.50 o
   2   1  13        220.93        228.12         9.78 o
   3   1  13       1619.18       1623.75        28.60 o
   4   1  13        259.86        237.22        12.82 o
   5   1  13        263.39        271.62        10.74 o
   6   1  13         23.51         19.64         3.19 o
   7   1  13          0.14         -1.59         2.18 o
   8   1  13          4.69          5.46         3.06 o
   9   1  13          1.05         -5.81         5.81 o
 -10   2  13          1.42          8.92         3.89 o
  -9   2  13          0.02         -2.45         4.79 o
  -8   2  13          7.50          8.60         3.35 o
  -7   2  13          9.16         33.95         5.41 o
  -6   2  13         51.42         45.90         4.54 o
  -5   2  13        367.60        386.11        12.44 o
  -4   2  13          2.09          1.89         1.96 o
  -3   2  13       1483.57       1593.78        36.07 o
  -2   2  13        205.17        215.83        12.36 o
  -1   2  13          3.04          3.46         1.95 o
   0   2  13        192.86        186.45         8.93 o
   1   2  13       1419.31       1321.07        35.59 o
   2   2  13        127.53        113.57        10.37 o
   3   2  13       1875.29       1852.78        44.34 o
   4   2  13        280.87        287.09        20.66 o
   5   2  13          0.13          0.00         1.85 o
   6   2  13         30.49         42.85         9.97 o
   7   2  13         65.25         46.93         9.92 o
   8   2  13         13.58          9.11         4.07 o
 -10   3  13          0.39         -4.89         4.89 o
  -9   3  13         15.55         11.38         3.57 o
  -8   3  13         18.39         13.84         4.55 o
  -7   3  13         87.56         82.37        11.39 o
  -6   3  13        239.09        224.90        10.66 o
  -5   3  13         30.47         45.18         5.05 o
  -4   3  13        159.17        173.06         8.89 o
  -3   3  13        141.92        152.99         9.68 o
  -2   3  13        177.31        166.18         8.72 o
  -1   3  13        132.72        124.73         7.81 o
   0   3  13       2518.98       2466.96        35.20 o
   1   3  13        579.61        578.79        17.36 o
   2   3  13         95.26        115.26        10.68 o
   3   3  13         69.51         59.46         6.03 o
   4   3  13         37.59         30.86         4.64 o
   5   3  13        156.27        159.55        16.71 o
   6   3  13          3.40          6.86         5.66 o
   7   3  13         15.99         20.12         7.80 o
  -9   4  13          0.07         -5.11         5.11 o
  -8   4  13          4.23          2.48         3.65 o
  -7   4  13          9.41         12.38         3.40 o
  -6   4  13          9.71          7.90         2.61 o
  -5   4  13         47.05         41.74         5.14 o
  -4   4  13         33.38         25.85         3.90 o
  -3   4  13        473.29        455.92        15.30 o
  -2   4  13         47.61         52.75         5.36 o
  -1   4  13        667.23        613.66        21.50 o
   0   4  13         47.59         57.51         6.04 o
   1   4  13       1091.90       1074.09        24.69 o
   2   4  13        296.92        288.31        16.61 o
   3   4  13         29.52         28.18         4.64 o
   4   4  13          0.29         -0.98         4.71 o
   5   4  13         82.06         72.61        12.16 o
   6   4  13          2.20         -6.05         6.05 o
   7   4  13         49.11         47.26        10.69 o
 -10   5  13          7.72         -2.84         5.09 o
  -9   5  13         20.65         20.13         7.11 o
  -8   5  13         13.63          8.66         4.92 o
  -7   5  13        110.75         96.32         8.62 o
  -6   5  13         91.76         92.89         8.14 o
  -5   5  13        184.04        188.42        11.07 o
  -4   5  13         52.54         48.39         5.88 o
  -3   5  13          2.68          1.09         2.20 o
  -2   5  13        485.54        497.12        16.73 o
  -1   5  13        257.45        221.66        11.44 o
   0   5  13       1099.43       1131.65        25.98 o
   1   5  13          1.10         -0.09         1.98 o
   2   5  13         16.91         13.53         2.75 o
   3   5  13        342.42        361.67        14.99 o
   4   5  13         19.42         11.09         5.40 o
   5   5  13         38.72         29.16         8.64 o
   6   5  13          1.52          8.24         6.26 o
  -9   6  13          2.22         -1.22         3.76 o
  -8   6  13          2.82          0.24         3.92 o
  -7   6  13          5.60          7.44         5.48 o
  -6   6  13         91.29         93.37         8.82 o
  -5   6  13        110.81        114.13         9.14 o
  -4   6  13         16.77         18.37         5.83 o
  -3   6  13          0.31         -3.13         3.13 o
  -2   6  13        424.21        414.39        16.28 o
  -1   6  13        909.82        862.72        18.40 o
   0   6  13          0.60         -1.99         1.99 o
   1   6  13        186.76        169.00         8.52 o
   2   6  13         46.96         46.33         5.00 o
   3   6  13          0.31         -3.77         3.77 o
   4   6  13          0.59         -0.73         4.94 o
   5   6  13         45.61         41.14         9.91 o
   6   6  13          7.59         16.28         7.79 o
  -8   7  13          0.06         -4.88         5.49 o
  -7   7  13         76.36         69.73         8.48 o
  -6   7  13          2.99          4.44         3.27 o
  -5   7  13         63.75         60.48         7.27 o
  -4   7  13         23.08         20.60         4.62 o
  -3   7  13         25.41         20.26         4.68 o
  -2   7  13          5.51          9.39         2.52 o
  -1   7  13          0.07          0.42         2.16 o
   0   7  13         15.30         17.25         2.97 o
   1   7  13         19.87         16.19         2.99 o
   2   7  13         18.39         12.27         3.66 o
   3   7  13          0.23          2.90         5.24 o
   4   7  13         17.02         11.59         5.67 o
   5   7  13         52.47         35.46         9.12 o
  -8   8  13          3.30         -0.63         4.40 o
  -7   8  13          0.02          4.63         3.36 o
  -6   8  13          1.91          4.88         3.66 o
  -5   8  13          3.95         -0.20         9.76 o
  -4   8  13         14.14         13.90         6.70 o
  -3   8  13         17.67         11.33         3.90 o
  -2   8  13        115.64        113.92         9.57 o
  -1   8  13         13.35         13.17         3.30 o
   0   8  13         14.74         16.34         3.44 o
   1   8  13          0.28         -1.34         3.05 o
   2   8  13        118.58        120.57        10.78 o
   3   8  13         36.35         40.80         9.35 o
   4   8  13         17.08         14.43         6.02 o
  -8   9  13          0.00         -0.86         4.38 o
  -7   9  13          1.36         -0.98         3.65 o
  -6   9  13          0.20         -3.12         3.88 o
  -5   9  13          0.62          3.10         3.47 o
  -4   9  13          4.54         12.25         4.35 o
  -3   9  13         10.39          4.11         3.72 o
  -2   9  13          3.57          4.87         3.04 o
  -1   9  13         12.99          6.54         3.14 o
   0   9  13         85.34         85.94         8.69 o
   1   9  13         40.15         37.03         9.08 o
   2   9  13         46.30         37.01         6.47 o
   3   9  13         39.17         23.14         7.78 o
  -6  10  13          3.41         14.08         6.33 o
  -5  10  13         26.81         22.99        15.03 o
  -4  10  13         51.10         44.03         7.28 o
  -3  10  13          0.00          3.94         4.61 o
  -2  10  13          9.68          8.07         3.62 o
  -1  10  13          0.18          6.23         4.35 o
   0  10  13         51.74         59.81        11.59 o
   1  10  13         27.06         37.87         9.58 o
  -3  11  13          7.06         -2.19         5.21 o
  -2  11  13         89.28         70.25        12.27 o
   0 -12  14          3.80         10.62         7.28 o
   1 -12  14          3.28          4.89         5.22 o
  -3 -11  14          0.75         -6.38         6.38 o
  -2 -11  14         15.84         12.74         7.47 o
  -1 -11  14          0.11         -1.30         3.55 o
   0 -11  14          9.40          1.69         4.28 o
   1 -11  14         12.64          9.20         4.81 o
   2 -11  14          1.75          1.63         2.83 o
   3 -11  14         22.43         35.46         9.74 o
   4 -11  14          8.45         13.76         7.05 o
   5 -11  14          0.00          5.10         5.50 o
  -4 -10  14          6.77          1.59         4.78 o
  -3 -10  14        173.69        186.75        14.30 o
  -2 -10  14          3.03          4.07         3.50 o
  -1 -10  14         90.94         91.02         9.12 o
   0 -10  14         11.32         15.95         6.66 o
   1 -10  14          2.60          0.85         2.12 o
   2 -10  14         14.95         17.63         4.76 o
   3 -10  14          9.32         14.31         7.26 o
   4 -10  14          2.17         -0.42         5.16 o
   5 -10  14          2.58          4.94         5.25 o
   6 -10  14          0.52         10.52         8.54 o
  -5  -9  14          4.01          7.92         4.28 o
  -4  -9  14          1.28          5.91         3.25 o
  -3  -9  14         46.11         46.49         6.93 o
  -2  -9  14         17.99         15.41         4.64 o
  -1  -9  14         49.30         46.27         6.23 o
   0  -9  14         19.47         26.09         4.02 o
   1  -9  14          3.15         -0.55         2.57 o
   2  -9  14         24.21         21.54         4.70 o
   3  -9  14          1.73          1.39         2.73 o
   4  -9  14         53.08         64.90        12.30 o
   5  -9  14          1.01          2.61         5.53 o
   6  -9  14         64.86         69.94        15.33 o
  -6  -8  14          0.44         -1.45         6.03 o
  -5  -8  14          0.02         -0.57         5.66 o
  -4  -8  14          2.14          7.70         3.54 o
  -3  -8  14         14.19          6.70         4.86 o
  -2  -8  14          3.39          2.63         6.68 o
  -1  -8  14          0.84         -2.20         2.20 o
   0  -8  14        222.34        227.46        10.18 o
   1  -8  14          9.78          6.60         2.58 o
   2  -8  14         54.80         64.78         7.10 o
   3  -8  14          8.19          8.55         3.37 o
   4  -8  14        102.89        109.21        15.71 o
   5  -8  14        403.12        470.10        33.44 o
   6  -8  14          3.81          4.04         5.75 o
   7  -8  14         82.99         90.93        17.47 o
  -7  -7  14         12.47          6.85         5.11 o
  -6  -7  14         10.90         14.30         4.63 o
  -5  -7  14         32.32         31.80         8.39 o
  -4  -7  14         70.34         63.07        10.70 o
  -3  -7  14          6.15          2.39         3.84 o
  -2  -7  14         20.76         24.06         6.39 o
  -1  -7  14         29.34         16.48         3.31 o
   0  -7  14         47.19         35.39         3.77 o
   1  -7  14         28.16         22.66         3.15 o
   2  -7  14          4.45          1.06         2.64 o
   3  -7  14        118.01        124.48         9.29 o
   4  -7  14         27.67         42.01         9.79 o
   5  -7  14          6.79         10.89         9.24 o
   6  -7  14          0.70          8.99         8.42 o
   7  -7  14         12.41         14.10         8.20 o
   8  -7  14          4.32         12.20         7.68 o
  -8  -6  14          0.85         -4.84         4.84 o
  -7  -6  14         15.31         15.22         6.96 o
  -6  -6  14         16.42         20.52         7.25 o
  -5  -6  14         32.29         30.62         8.27 o
  -4  -6  14         48.41         49.41         9.32 o
  -3  -6  14         91.94         83.48         7.53 o
  -2  -6  14         14.61         12.17         4.69 o
  -1  -6  14         45.59         36.82         5.13 o
   0  -6  14        185.79        182.33        10.98 o
   1  -6  14         31.65         26.47         5.71 o
   2  -6  14        449.72        415.85        13.74 o
   3  -6  14         69.62        101.15        14.49 o
   4  -6  14        588.50        633.96        34.22 o
   5  -6  14         40.12         48.93        10.99 o
   6  -6  14          9.64         41.80        11.72 o
   7  -6  14          3.84         -1.35         6.43 o
   8  -6  14          1.48         23.79        11.12 o
  -8  -5  14         22.42         27.28         5.50 o
  -7  -5  14         11.61          9.12         3.50 o
  -6  -5  14          0.03         -3.12         3.12 o
  -5  -5  14         60.30         53.90         6.91 o
  -4  -5  14         99.36         96.32         6.26 o
  -3  -5  14        418.69        359.39        11.78 o
  -2  -5  14        160.50        140.49         7.29 o
  -1  -5  14        842.15        803.78        21.71 o
   0  -5  14          0.06         -0.45         5.19 o
   1  -5  14       2409.56       2404.58        38.41 o
   2  -5  14        556.46        534.62        21.79 o
   3  -5  14        368.71        365.05        23.46 o
   4  -5  14        194.99        204.25        19.83 o
   5  -5  14         96.36         99.33        14.10 o
   6  -5  14         19.39         14.90         7.13 o
   7  -5  14         78.84         96.33        16.30 o
   8  -5  14         55.76         61.72        13.98 o
   9  -5  14          0.01         -5.55         5.68 o
  -9  -4  14         11.72         15.23         6.38 o
  -8  -4  14         26.53         23.54         4.82 o
  -7  -4  14         28.57         17.35         3.82 o
  -6  -4  14        203.17        198.15         9.74 o
  -5  -4  14        390.82        354.63         9.93 o
  -4  -4  14         63.99         66.18         5.00 o
  -3  -4  14          3.04         -0.29         2.43 o
  -2  -4  14         90.56         54.62         9.48 o
  -1  -4  14        102.02         95.91         5.69 o
   0  -4  14         35.68         46.70         4.16 o
   1  -4  14        976.47        898.12        16.33 o
   2  -4  14        995.07        992.84        53.66 o
   3  -4  14         75.78         78.32         8.04 o
   4  -4  14        198.57        215.64        18.85 o
   5  -4  14        163.64        176.53        10.64 o
   6  -4  14         68.66         60.97         5.70 o
   7  -4  14         83.53         93.77         8.10 o
   8  -4  14         10.69          4.84         5.96 o
   9  -4  14          1.36          5.01         6.39 o
  -9  -3  14         20.21         12.72         5.49 o
  -8  -3  14          0.06         -2.23         2.23 o
  -7  -3  14         18.15         19.66         3.61 o
  -6  -3  14          0.52         -1.72         1.72 o
  -5  -3  14         16.34         10.75         3.09 o
  -4  -3  14         17.01         19.15         2.93 o
  -3  -3  14        113.13        119.70         4.96 o
  -2  -3  14          8.63         13.98         2.00 o
  -1  -3  14        256.01        261.19        13.66 o
   0  -3  14        166.34        166.49         9.35 o
   1  -3  14       1147.45       1062.72        34.58 o
   2  -3  14        428.88        385.18        20.80 o
   3  -3  14         33.82         30.76         3.72 o
   4  -3  14         13.61          8.92         2.23 o
   5  -3  14          6.49          7.54         4.38 o
   6  -3  14         35.88         31.40         6.03 o
   7  -3  14         12.00         16.53         3.84 o
   8  -3  14         20.60         26.69         3.81 o
   9  -3  14         21.18         17.07         5.40 o
 -10  -2  14         12.20          9.73         6.35 o
  -9  -2  14          3.24         -1.44         3.02 o
  -8  -2  14         11.17          8.07         2.44 o
  -7  -2  14         84.28         80.87         6.36 o
  -6  -2  14         32.63         31.30         3.23 o
  -5  -2  14        781.97        741.44        14.11 o
  -4  -2  14          0.11          1.62         1.40 o
  -3  -2  14        952.10        894.89        18.34 o
  -2  -2  14         55.73         46.44         2.80 o
  -1  -2  14        217.52        164.95         4.06 o
   0  -2  14         75.65         75.23         6.66 o
   1  -2  14          0.84          7.02         4.18 o
   2  -2  14          1.58          0.78         1.01 o
   3  -2  14         26.88         29.22         4.27 o
   4  -2  14        296.03        315.33        12.59 o
   5  -2  14         59.48         52.35         5.86 o
   6  -2  14         49.50         44.39         5.74 o
   7  -2  14          5.90          2.86         2.01 o
   8  -2  14          2.07          0.29         2.06 o
   9  -2  14          0.75          0.72         3.34 o
 -10  -1  14          0.13          0.34         3.69 o
  -9  -1  14          2.60          6.03         2.90 o
  -8  -1  14          1.24         -0.69         2.50 o
  -7  -1  14          9.96          7.84         1.93 o
  -6  -1  14         30.19         25.61         2.96 o
  -5  -1  14        189.57        173.72         7.61 o
  -4  -1  14         28.15         32.52         3.32 o
  -3  -1  14          4.81          3.21         1.15 o
  -2  -1  14          6.82          5.80         2.11 o
  -1  -1  14        319.50        279.26        15.76 o
   0  -1  14        683.55        628.70        13.75 o
   1  -1  14         85.16         76.85         2.86 o
   2  -1  14         65.73         50.09         3.19 o
   3  -1  14         63.55         75.60         4.57 o
   4  -1  14        187.38        185.57         7.80 o
   5  -1  14        178.74        157.24         8.83 o
   6  -1  14         66.65         57.65         4.65 o
   7  -1  14          0.00         -0.25         2.19 o
   8  -1  14         10.91         12.29         3.45 o
   9  -1  14          8.64          7.54        10.12 o
 -10   0  14          0.01         -0.48         2.93 o
  -9   0  14         16.86         18.56         4.85 o
  -8   0  14          0.05          0.96         2.71 o
  -7   0  14          0.18          2.86         3.36 o
  -6   0  14         16.44         11.36         3.06 o
  -5   0  14          0.78          2.64         1.88 o
  -4   0  14        314.72        301.83        11.13 o
  -3   0  14         31.26         19.95         4.58 o
  -2   0  14        615.01        585.22        24.06 o
  -1   0  14          1.70          1.85         0.84 o
   0   0  14        480.83        453.56        20.34 o
   1   0  14         48.81         31.98         3.61 o
   2   0  14         51.85         49.97         7.42 o
   3   0  14         72.37         59.09         5.69 o
   4   0  14         79.51         75.03         6.56 o
   5   0  14          9.25          6.88         2.01 o
   6   0  14         12.20          7.36         1.89 o
   7   0  14         34.97         35.81         3.91 o
   8   0  14          1.96          5.19         2.63 o
   9   0  14          0.44          1.41         2.74 o
 -10   1  14          0.41          2.99         3.30 o
  -9   1  14          1.88         -0.65         3.22 o
  -8   1  14          3.75          3.31         2.09 o
  -7   1  14          7.79         17.35         4.11 o
  -6   1  14         71.90         79.06         7.13 o
  -5   1  14         12.63         17.90         5.73 o
  -4   1  14        372.93        402.63        10.58 o
  -3   1  14         31.62         35.01         3.19 o
  -2   1  14        942.27        929.58        17.79 o
  -1   1  14          0.08          2.02         3.38 o
   0   1  14         13.21         12.25         3.90 o
   1   1  14        285.10        241.90        15.00 o
   2   1  14         23.62         34.47         7.35 o
   3   1  14         27.66         32.70         7.34 o
   4   1  14        135.54        126.94         9.33 o
   5   1  14         30.34         29.29         3.24 o
   6   1  14         45.99         46.65         4.86 o
   7   1  14         16.68         13.39         4.09 o
   8   1  14          0.64          3.48         2.83 o
   9   1  14         10.30          9.16         6.12 o
 -10   2  14          6.88          6.03         4.17 o
  -9   2  14         14.30         18.42         6.51 o
  -8   2  14         83.81         82.52         8.53 o
  -7   2  14          4.60          6.68         4.26 o
  -6   2  14        287.82        259.55        18.94 o
  -5   2  14         33.28         49.37         4.85 o
  -4   2  14         51.77         61.55         4.94 o
  -3   2  14          2.25          1.27         3.51 o
  -2   2  14          7.44          4.54         1.79 o
  -1   2  14         83.12         80.16         5.86 o
   0   2  14        223.73        242.12        10.48 o
   1   2  14        200.72        165.27        13.06 o
   2   2  14        250.90        245.01        16.01 o
   3   2  14         13.75         11.53         4.56 o
   4   2  14         37.13         36.22         5.11 o
   5   2  14         23.06         22.27         3.35 o
   6   2  14          0.80         -4.36         5.41 o
   7   2  14          0.08         -5.09         5.09 o
   8   2  14          1.41         -2.38         7.63 o
 -10   3  14          1.24         -5.09         5.09 o
  -9   3  14          0.41         -2.02         3.20 o
  -8   3  14          0.02         -1.41         3.83 o
  -7   3  14          0.16          0.73         4.39 o
  -6   3  14          8.79          9.10         2.57 o
  -5   3  14        121.70        129.11         7.94 o
  -4   3  14          1.02          2.23         2.08 o
  -3   3  14        564.02        534.27        20.67 o
  -2   3  14          7.59          5.97         2.60 o
  -1   3  14       2649.82       2593.30        51.33 o
   0   3  14          1.64          2.00         6.73 o
   1   3  14       3331.33       3238.51        62.71 o
   2   3  14        219.03        221.53        15.41 o
   3   3  14          0.13         -0.33         4.03 o
   4   3  14         25.62         22.99         4.14 o
   5   3  14         90.39         96.04        13.24 o
   6   3  14        112.51        113.77        15.14 o
   7   3  14         49.04         51.22        10.88 o
  -9   4  14         11.70          8.65         5.28 o
  -8   4  14         16.45         26.52         7.63 o
  -7   4  14         76.28         81.78        11.90 o
  -6   4  14         70.08         69.42         6.57 o
  -5   4  14        498.16        529.54        17.31 o
  -4   4  14        112.88        110.02         7.82 o
  -3   4  14          1.49          3.48         2.41 o
  -2   4  14        270.12        247.97        13.33 o
  -1   4  14       1483.37       1485.53        28.66 o
   0   4  14        133.31        138.58         9.09 o
   1   4  14        729.34        721.50        20.87 o
   2   4  14        243.18        246.68        12.19 o
   3   4  14         94.94         88.63         7.86 o
   4   4  14         52.78         48.89         9.45 o
   5   4  14          5.04         12.69         6.86 o
   6   4  14         19.31         14.84         6.32 o
   7   4  14          2.89         -2.74         4.16 o
  -9   5  14         15.42         15.71         6.91 o
  -8   5  14         15.23          7.54         3.84 o
  -7   5  14          0.03          2.79         4.72 o
  -6   5  14         21.29         17.38         4.35 o
  -5   5  14          0.08          7.56         3.26 o
  -4   5  14        129.39        138.77         9.42 o
  -3   5  14         43.81         45.78         7.00 o
  -2   5  14        549.26        542.72        18.03 o
  -1   5  14         14.07         23.42         4.44 o
   0   5  14        191.36        194.07        10.92 o
   1   5  14        138.82        134.94         7.60 o
   2   5  14         40.29         43.59         4.75 o
   3   5  14          9.39          8.46         3.30 o
   4   5  14          0.02          3.28         5.30 o
   5   5  14         16.31          5.86         4.84 o
   6   5  14         37.35         38.98        10.23 o
  -9   6  14          7.11          5.90         4.56 o
  -8   6  14          0.04          4.69         4.83 o
  -7   6  14         32.71         36.20         5.78 o
  -6   6  14          8.32          3.11         2.92 o
  -5   6  14         16.97         20.86         4.77 o
  -4   6  14         33.62         35.49         5.62 o
  -3   6  14         16.25         12.17         3.22 o
  -2   6  14          1.01          8.40         3.30 o
  -1   6  14        300.31        285.06        13.81 o
   0   6  14         44.82         40.43         4.32 o
   1   6  14         61.71         54.29         5.26 o
   2   6  14         55.38         47.47         4.96 o
   3   6  14        117.99        119.83        14.86 o
   4   6  14         13.13          1.31         4.30 o
   5   6  14         26.24         38.19        10.04 o
  -8   7  14          0.34          3.17         4.88 o
  -7   7  14          7.59         15.09         4.33 o
  -6   7  14         57.12         62.12         7.72 o
  -5   7  14          7.87          6.92         9.36 o
  -4   7  14        182.52        182.31        11.94 o
  -3   7  14         21.64         20.67         4.66 o
  -2   7  14        236.83        214.72        12.66 o
  -1   7  14         45.97         43.10         4.58 o
   0   7  14         24.02         21.90         3.41 o
   1   7  14        188.47        172.61         9.28 o
   2   7  14         32.10         32.41         5.64 o
   3   7  14        163.89        168.04        17.77 o
   4   7  14         20.62         18.30         7.40 o
   5   7  14          1.19         -7.36         7.89 o
  -7   8  14         27.68         28.02         5.95 o
  -6   8  14         47.21         44.82         7.24 o
  -5   8  14          0.46          1.06         4.09 o
  -4   8  14        206.58        198.14        13.48 o
  -3   8  14        269.81        250.17        14.67 o
  -2   8  14          0.74          2.23         2.61 o
  -1   8  14          0.20          0.22         2.43 o
   0   8  14        108.52        109.23         7.51 o
   1   8  14          2.21          4.84         3.05 o
   2   8  14          3.33          8.44         3.70 o
   3   8  14          6.18          9.84         5.72 o
   4   8  14          8.06         -2.02         5.96 o
  -7   9  14          6.16         10.71         6.38 o
  -6   9  14          2.27          6.36         4.05 o
  -5   9  14         16.27         17.48         4.94 o
  -4   9  14        106.33        113.33        10.77 o
  -3   9  14          5.75          3.00         3.45 o
  -2   9  14          5.08          0.36         2.74 o
  -1   9  14          0.39         -3.20         3.20 o
   0   9  14         23.41         19.20         6.74 o
   1   9  14         30.90         32.90         8.50 o
   2   9  14          0.21         -0.28         3.69 o
   3   9  14         39.63         25.81         8.15 o
  -5  10  14          5.40         12.38         6.50 o
  -4  10  14         15.32         15.58         4.86 o
  -3  10  14         15.06         17.79         4.67 o
  -2  10  14          9.47         11.04         3.89 o
  -1  10  14          0.08          2.21         2.53 o
   0  10  14          2.87          9.99         6.55 o
  -3  11  14         49.33         51.94        11.68 o
  -2  11  14          2.18          3.68         3.92 o
   1 -12  15         20.97         21.49         7.52 o
   3 -12  15          7.39         13.42         7.05 o
  -2 -11  15         35.20         25.50         8.04 o
  -1 -11  15          1.48          9.71         6.19 o
   0 -11  15          0.11          2.70         3.77 o
   1 -11  15          2.81         -3.91         3.91 o
   2 -11  15          5.43          2.91         4.86 o
   3 -11  15          0.01          3.45         5.14 o
   4 -11  15          2.52          2.17         4.73 o
  -4 -10  15         32.26         39.73        10.40 o
  -3 -10  15          1.19          6.25         4.59 o
  -2 -10  15         35.08         32.73         6.17 o
  -1 -10  15          0.00         -0.48         3.11 o
   0 -10  15          0.21         -2.81         4.99 o
   1 -10  15          6.11          4.49         3.57 o
   2 -10  15         57.25         64.24         7.63 o
   3 -10  15         37.70         32.54         9.42 o
   4 -10  15          2.17          6.65         7.03 o
   5 -10  15          0.06          0.77         6.15 o
  -5  -9  15         36.37         39.49         9.95 o
  -4  -9  15         26.17         36.38         6.61 o
  -3  -9  15         13.96          9.36         3.63 o
  -2  -9  15         29.61         30.07         5.36 o
  -1  -9  15         38.04         40.88         6.61 o
   0  -9  15         46.66         42.79         4.83 o
   1  -9  15        114.46        129.99        10.47 o
   2  -9  15          0.89         -2.84         3.11 o
   3  -9  15          0.04         -3.23         3.23 o
   4  -9  15         14.69         17.93         7.79 o
   5  -9  15         25.37         36.67        10.54 o
   6  -9  15          4.09         11.07         7.65 o
  -5  -8  15         28.46         30.82         6.15 o
  -4  -8  15         36.94         23.91         5.80 o
  -3  -8  15          8.23         14.95         4.26 o
  -2  -8  15         70.71         56.58         5.36 o
  -1  -8  15         13.88          8.17         2.40 o
   0  -8  15          0.82          3.74         2.11 o
   1  -8  15          4.83          8.66         3.13 o
   2  -8  15          6.60          4.98         2.69 o
   3  -8  15         37.48         35.50         5.68 o
   4  -8  15         15.16         11.42         7.48 o
   5  -8  15        108.50        134.92        19.17 o
   6  -8  15         15.07         19.37         8.84 o
   7  -8  15          5.34          2.63         7.36 o
  -6  -7  15         16.33         17.92         6.48 o
  -5  -7  15         19.38         10.06         5.80 o
  -4  -7  15         18.11         16.09         6.65 o
  -3  -7  15          6.00          2.59         3.92 o
  -2  -7  15        101.69         89.47        11.81 o
  -1  -7  15         16.90         16.73         5.18 o
   0  -7  15          1.38         -0.20         3.55 o
   1  -7  15         13.91         18.40         2.91 o
   2  -7  15        124.60        128.83         9.61 o
   3  -7  15         53.34         47.83         9.50 o
   4  -7  15         18.91         13.56         7.81 o
   5  -7  15        138.14        141.33        18.09 o
   6  -7  15         50.13         58.90        13.26 o
   7  -7  15          3.18          0.63         5.43 o
  -7  -6  15          1.66          2.89         4.12 o
  -6  -6  15         13.38         17.30         6.68 o
  -5  -6  15          9.49         16.36         6.61 o
  -4  -6  15          0.92          6.97         5.17 o
  -3  -6  15         34.80         37.72         4.19 o
  -2  -6  15          0.95         -2.11         2.11 o
  -1  -6  15        129.15        112.33         7.00 o
   0  -6  15         44.31         43.72         5.61 o
   1  -6  15        233.00        222.28        12.10 o
   2  -6  15        100.47        102.58         8.11 o
   3  -6  15       1152.34       1282.22        46.69 o
   4  -6  15          0.15          8.77         6.69 o
   5  -6  15         20.35         14.03         7.07 o
   6  -6  15         48.06         70.53        14.19 o
   7  -6  15         10.95          5.17         6.38 o
   8  -6  15         69.57        109.99        19.11 o
  -8  -5  15          0.66          5.25         4.32 o
  -7  -5  15         56.99         62.87        11.33 o
  -6  -5  15          4.43          5.13         1.88 o
  -5  -5  15        174.80        168.93        11.69 o
  -4  -5  15          0.29          2.35         2.28 o
  -3  -5  15         24.93         20.62         3.23 o
  -2  -5  15         15.07         19.76         3.29 o
  -1  -5  15         38.44         35.08         3.71 o
   0  -5  15        328.74        304.67        10.53 o
   1  -5  15        961.14        969.46        18.17 o
   2  -5  15        147.68        163.09        14.18 o
   3  -5  15          5.56         -3.10         6.05 o
   4  -5  15         90.55         94.94        13.73 o
   5  -5  15          2.37          5.87         6.20 o
   6  -5  15         31.65         38.44        10.48 o
   7  -5  15          1.63         10.82         7.54 o
   8  -5  15          0.01          6.72         6.73 o
  -8  -4  15          2.04          7.45         3.40 o
  -7  -4  15         62.34         61.97         8.05 o
  -6  -4  15         17.66         17.10         3.26 o
  -5  -4  15          1.26          5.12         1.85 o
  -4  -4  15        121.01        108.72         5.31 o
  -3  -4  15        342.14        334.93         8.67 o
  -2  -4  15        962.48        902.49        18.47 o
  -1  -4  15       1143.67       1006.64        37.90 o
   0  -4  15       1382.67       1350.52        31.55 o
   1  -4  15        824.88        745.23        15.22 o
   2  -4  15       1158.44       1065.73        56.49 o
   3  -4  15         99.17         87.31        12.18 o
   4  -4  15         25.20         24.99         8.16 o
   5  -4  15          0.01          1.77         5.43 o
   6  -4  15          1.61          3.15         3.11 o
   7  -4  15         15.15         26.24         4.62 o
   8  -4  15          1.82          7.20         6.78 o
   9  -4  15         11.95         20.33         8.47 o
  -9  -3  15          9.09          3.53         3.84 o
  -8  -3  15          0.17          0.43         2.27 o
  -7  -3  15        107.88         98.61         7.23 o
  -6  -3  15         39.29         35.82         4.13 o
  -5  -3  15        169.19        147.43         6.35 o
  -4  -3  15        664.72        617.19        12.41 o
  -3  -3  15        259.77        239.43         7.09 o
  -2  -3  15         17.91         31.70         7.47 o
  -1  -3  15       1210.25       1097.47        40.83 o
   0  -3  15       1809.04       1692.16        79.04 o
   1  -3  15          2.74          6.27         5.26 o
   2  -3  15        125.51         95.27        11.31 o
   3  -3  15         39.54         38.00         7.87 o
   4  -3  15         86.45         77.76         5.50 o
   5  -3  15        176.26        180.40        16.64 o
   6  -3  15         47.11         34.40         4.86 o
   7  -3  15         21.83         16.47         3.44 o
   8  -3  15          0.03          1.86         2.10 o
   9  -3  15          5.59          7.83         6.69 o
  -9  -2  15          0.22         -3.23         3.23 o
  -8  -2  15         54.09         54.40         5.68 o
  -7  -2  15         11.56         15.74         3.21 o
  -6  -2  15          1.17          1.84         2.20 o
  -5  -2  15         56.12         55.68         4.25 o
  -4  -2  15          7.39         10.10         2.05 o
  -3  -2  15        261.94        259.67         7.95 o
  -2  -2  15         83.98         84.54         6.56 o
  -1  -2  15        211.62        199.13         5.78 o
   0  -2  15         42.24         44.71         3.82 o
   1  -2  15        345.95        328.71        16.38 o
   2  -2  15         10.12         10.07         2.80 o
   3  -2  15        448.18        414.32        12.30 o
   4  -2  15         24.50         26.30         3.35 o
   5  -2  15        229.34        234.05        15.43 o
   6  -2  15         34.70         28.49         3.27 o
   7  -2  15         10.67         15.08         3.04 o
   8  -2  15         36.94         34.64         4.38 o
   9  -2  15          8.38          9.67         6.81 o
 -10  -1  15          0.13         -0.58         3.69 o
  -9  -1  15          0.02          1.31         3.05 o
  -8  -1  15          1.57         -1.67         4.02 o
  -7  -1  15         27.44         27.35         3.19 o
  -6  -1  15         21.69         24.64         2.93 o
  -5  -1  15          1.34          0.50         1.79 o
  -4  -1  15        169.03        165.36         7.14 o
  -3  -1  15        168.87        182.20         9.40 o
  -2  -1  15        365.78        358.85        18.87 o
  -1  -1  15       1884.43       1754.27        42.56 o
   0  -1  15         13.47         12.74         2.25 o
   1  -1  15         63.17         40.13         2.93 o
   2  -1  15          8.67          8.65         1.76 o
   3  -1  15        200.84        189.36         7.24 o
   4  -1  15         58.68         60.12         4.70 o
   5  -1  15          6.69          4.62         1.82 o
   6  -1  15         21.01         22.75         2.93 o
   7  -1  15          0.24         -1.26         2.03 o
   8  -1  15         28.17         34.81         4.97 o
   9  -1  15         10.19          4.02         4.64 o
 -10   0  15          0.08         -4.80         5.61 o
  -9   0  15         24.77         30.04         5.97 o
  -8   0  15         11.25         12.29         5.29 o
  -7   0  15        186.61        201.17         8.29 o
  -6   0  15        116.11        126.61         7.03 o
  -5   0  15        604.97        577.69        17.28 o
  -4   0  15         80.30         64.56         8.43 o
  -3   0  15         74.60         70.88         9.13 o
  -2   0  15        382.78        365.23        19.70 o
  -1   0  15          2.49          2.73         1.01 o
   0   0  15         90.00         89.17         4.43 o
   1   0  15        114.34        116.06         6.98 o
   2   0  15        336.03        315.19        13.31 o
   3   0  15        413.63        365.81        13.94 o
   4   0  15         74.29         76.16         7.08 o
   5   0  15          2.70          3.72         1.67 o
   6   0  15          0.19          0.01         1.75 o
   7   0  15          0.00          1.95         3.85 o
   8   0  15         10.65          7.54         2.69 o
   9   0  15          1.39         -0.65         4.06 o
 -10   1  15          6.71          9.73         5.06 o
  -9   1  15          0.18          5.44         3.70 o
  -8   1  15          1.66         -1.11         2.26 o
  -7   1  15         22.75         25.73         4.76 o
  -6   1  15          0.00          5.96         2.72 o
  -5   1  15          0.00          1.80         3.47 o
  -4   1  15         25.51         30.09         2.98 o
  -3   1  15        180.99        152.06         6.79 o
  -2   1  15        323.36        325.28        10.91 o
  -1   1  15        273.70        245.23        16.30 o
   0   1  15         26.10         14.31         4.05 o
   1   1  15        128.35        115.82        10.94 o
   2   1  15        312.54        283.62        17.37 o
   3   1  15          2.67         -0.16         3.40 o
   4   1  15         13.56          8.93         2.64 o
   5   1  15          0.06         -1.59         1.71 o
   6   1  15          0.04         -2.35         2.35 o
   7   1  15         51.87         52.49         5.62 o
   8   1  15          1.64         -1.63         2.81 o
 -10   2  15          7.81         12.80         6.31 o
  -9   2  15         14.17         18.90         7.82 o
  -8   2  15         20.13         20.99         6.94 o
  -7   2  15          5.53         28.35         7.53 o
  -6   2  15          5.67         10.74         4.80 o
  -5   2  15         46.39         46.07         4.56 o
  -4   2  15         50.57         58.47         4.78 o
  -3   2  15        203.90        213.44        13.75 o
  -2   2  15        556.79        585.40        15.49 o
  -1   2  15         21.47         30.56         4.09 o
   0   2  15          1.31         -1.86         3.39 o
   1   2  15        112.16         94.51        10.06 o
   2   2  15        157.19        153.77        13.28 o
   3   2  15         21.21         28.38         5.67 o
   4   2  15        148.92        154.35        10.47 o
   5   2  15          0.10         -3.27         3.27 o
   6   2  15         22.75         22.18         7.11 o
   7   2  15          9.45          6.28         5.00 o
   8   2  15          1.20          2.00         4.65 o
 -10   3  15          2.10         -6.11         6.11 o
  -9   3  15         15.20         12.18         6.47 o
  -8   3  15          0.37          3.49         3.94 o
  -7   3  15         80.30         90.42        12.80 o
  -6   3  15         24.28         20.66         5.92 o
  -5   3  15        144.64        140.98        10.62 o
  -4   3  15        119.43        122.20         9.21 o
  -3   3  15         23.49         21.46         3.61 o
  -2   3  15         13.70          8.08         2.43 o
  -1   3  15          1.76          2.85         7.09 o
   0   3  15         70.00         62.38         5.91 o
   1   3  15          3.07         -1.41         3.42 o
   2   3  15        135.51        115.31        11.51 o
   3   3  15          8.70          6.32         7.84 o
   4   3  15         32.20         30.09         4.95 o
   5   3  15         14.58         12.17         6.17 o
   6   3  15         20.86         16.56         6.80 o
   7   3  15          0.13          3.28         5.43 o
  -9   4  15          6.97          6.83         5.38 o
  -8   4  15         31.99         36.35         8.91 o
  -7   4  15          6.51          1.86         3.98 o
  -6   4  15          0.21          0.27         1.92 o
  -5   4  15          4.25         15.15         4.12 o
  -4   4  15         25.33         28.45         4.54 o
  -3   4  15        121.19        134.54         8.70 o
  -2   4  15       1231.72       1244.58        26.62 o
  -1   4  15         65.53         73.41         6.86 o
   0   4  15        317.66        322.42        14.08 o
   1   4  15          0.71         -0.51         6.45 o
   2   4  15         89.97         84.47         7.41 o
   3   4  15          1.30          2.95         2.21 o
   4   4  15         61.70         56.95        10.57 o
   5   4  15          9.28         19.14         7.18 o
   6   4  15         13.89         19.81         8.17 o
  -9   5  15          0.54          3.69         5.33 o
  -8   5  15          5.12          4.09         5.16 o
  -7   5  15          3.87          5.78         4.90 o
  -6   5  15         92.94         98.71         8.49 o
  -5   5  15        221.18        229.66        12.55 o
  -4   5  15         33.04         36.38         5.53 o
  -3   5  15       1304.52       1330.62        29.30 o
  -2   5  15         38.01         54.45         7.23 o
  -1   5  15        932.28        869.07        23.46 o
   0   5  15        174.67        166.59        10.11 o
   1   5  15         98.49         92.30         6.51 o
   2   5  15         26.99         29.71         5.01 o
   3   5  15        403.27        385.25        25.56 o
   4   5  15         89.33        114.97        15.41 o
   5   5  15         98.78         81.43        13.70 o
   6   5  15         29.58         26.01         8.43 o
  -8   6  15         10.29          9.64         6.05 o
  -7   6  15         14.96         11.62         5.97 o
  -6   6  15         37.17         39.61         5.93 o
  -5   6  15         43.19         56.05         6.95 o
  -4   6  15        110.75         98.42         8.80 o
  -3   6  15        485.50        462.14        18.19 o
  -2   6  15        107.56        117.25         9.28 o
  -1   6  15         48.22         49.67         6.26 o
   0   6  15          4.07         -0.54         2.00 o
   1   6  15        243.30        241.37        10.91 o
   2   6  15          0.08          1.55         2.29 o
   3   6  15         26.48         22.46         7.72 o
   4   6  15         42.09         51.64        10.27 o
   5   6  15         50.60         60.77        13.09 o
  -8   7  15         29.57         26.31         8.60 o
  -7   7  15          1.84          3.35         3.94 o
  -6   7  15         21.17         20.82         5.16 o
  -5   7  15          5.67          6.43         3.55 o
  -4   7  15          1.57          4.22         3.28 o
  -3   7  15        290.57        296.64        15.27 o
  -2   7  15         13.45         13.65         3.87 o
  -1   7  15         21.99         16.98         2.85 o
   0   7  15          3.62          2.67         2.06 o
   1   7  15          7.83         12.17         3.25 o
   2   7  15          8.00          7.51         3.93 o
   3   7  15         65.89         59.73        10.86 o
   4   7  15         39.59         38.39         9.91 o
  -7   8  15          0.85          8.81         4.11 o
  -6   8  15         68.25         69.96         8.74 o
  -5   8  15          6.99          2.94         2.83 o
  -4   8  15         62.33         61.72         8.02 o
  -3   8  15          5.66          8.87         4.05 o
  -2   8  15         67.87         66.96         7.88 o
  -1   8  15          8.64         11.15         3.94 o
   0   8  15         27.16         27.88         4.19 o
   1   8  15          3.39         -1.56         2.92 o
   2   8  15         46.80         46.69         7.54 o
   3   8  15         12.01         10.52         5.46 o
   4   8  15         18.77          9.22         5.66 o
  -7   9  15          1.39         12.75         5.99 o
  -6   9  15         26.51         30.03         9.16 o
  -5   9  15         12.70         15.65         5.16 o
  -4   9  15         32.46         33.17         7.02 o
  -3   9  15         45.92         31.13         5.67 o
  -2   9  15         13.24          8.57         3.71 o
  -1   9  15         12.01          8.67         3.59 o
   0   9  15         41.12         46.36         9.75 o
   1   9  15         52.59         44.70         9.55 o
   2   9  15         13.36          5.82         4.82 o
   3   9  15         24.44          0.24         5.37 o
  -5  10  15         13.05          8.79         5.45 o
  -4  10  15          3.27          7.35         3.96 o
  -3  10  15         42.08         35.23         6.78 o
  -2  10  15          5.30         11.91         4.16 o
  -1  10  15         10.22         10.59         6.89 o
   1 -12  16        147.27        135.44        17.55 o
   3 -12  16          2.19          7.17         6.69 o
  -2 -11  16         61.61         66.81        12.76 o
  -1 -11  16         34.85         40.21         9.99 o
   0 -11  16          0.03         19.02         8.53 o
   1 -11  16         30.98         34.55         8.60 o
   2 -11  16          4.39          3.62         5.45 o
   3 -11  16         19.72         13.37         6.96 o
   4 -11  16          4.47         13.72         8.64 o
  -3 -10  16         11.54         10.15         8.10 o
  -2 -10  16          8.31          7.93         9.11 o
  -1 -10  16          8.66          6.94         3.00 o
   0 -10  16         43.99         53.28        10.52 o
   1 -10  16          0.02          2.97         2.85 o
   2 -10  16          6.69          7.42         3.49 o
   3 -10  16          1.81         -2.86         5.34 o
   4 -10  16          3.52         -8.64         8.64 o
   5 -10  16         16.89         18.86         8.58 o
  -4  -9  16          2.67          5.82         4.54 o
  -3  -9  16          9.02          8.38         4.36 o
  -2  -9  16          2.65          6.15         3.53 o
  -1  -9  16          0.06         -2.29         2.29 o
   0  -9  16         13.29         10.55         2.89 o
   1  -9  16         78.39         86.04         8.75 o
   2  -9  16         27.84         24.47         4.92 o
   3  -9  16          2.58          1.16         4.33 o
   4  -9  16         44.35         45.63        11.23 o
   5  -9  16          1.07          8.17         7.41 o
   6  -9  16          1.41          0.80         5.50 o
  -5  -8  16         15.92         23.13         5.77 o
  -4  -8  16         33.26         26.55         5.36 o
  -3  -8  16         37.44         29.57         5.54 o
  -2  -8  16         18.08         12.93         8.43 o
  -1  -8  16         34.03         38.67         4.61 o
   0  -8  16         81.07         84.15         6.38 o
   1  -8  16         11.76          4.79         2.82 o
   2  -8  16          2.54          6.68         3.63 o
   3  -8  16          0.41          0.04         2.69 o
   4  -8  16         46.64         29.10         8.72 o
   5  -8  16          6.73         20.98         9.16 o
   6  -8  16          0.43         -8.21         8.21 o
   7  -8  16         19.78         16.51         9.35 o
  -6  -7  16         26.29         36.04         9.44 o
  -5  -7  16         25.58         20.60         6.16 o
  -4  -7  16         62.82         52.67        10.37 o
  -3  -7  16          2.08          1.12         3.69 o
  -2  -7  16         53.11         46.54         8.66 o
  -1  -7  16          2.57          1.54         3.73 o
   0  -7  16          9.97          2.44         3.27 o
   1  -7  16         18.78         15.64         2.79 o
   2  -7  16         72.24         76.11         7.75 o
   3  -7  16         39.52         30.92         8.39 o
   4  -7  16         43.07         45.80        10.92 o
   5  -7  16         33.29         48.34        11.58 o
   6  -7  16         12.03         24.53        10.16 o
   7  -7  16          5.88         10.16         7.29 o
  -7  -6  16          5.37          0.45         3.99 o
  -6  -6  16         12.04         15.03         6.23 o
  -5  -6  16         21.78         22.26         7.48 o
  -4  -6  16          4.24          5.16         2.93 o
  -3  -6  16         44.42         35.45         4.21 o
  -2  -6  16         11.78         15.23         3.11 o
  -1  -6  16          4.11          1.84         1.82 o
   0  -6  16        286.55        289.08        10.95 o
   1  -6  16         34.03         36.19         5.32 o
   2  -6  16        124.34        108.42         8.53 o
   3  -6  16        324.07        371.29        25.39 o
   4  -6  16         10.03          3.46         4.34 o
   5  -6  16          0.02          3.62         6.44 o
   6  -6  16          2.77         11.12         7.61 o
   7  -6  16          2.33          7.22         7.83 o
   8  -6  16         23.43         29.91        11.20 o
  -8  -5  16         18.59         14.73         6.81 o
  -7  -5  16          0.23         -4.22         5.02 o
  -6  -5  16         10.89         14.77         5.19 o
  -5  -5  16         23.87         22.95         5.03 o
  -4  -5  16        266.18        234.12        10.36 o
  -3  -5  16         30.99         32.68         4.09 o
  -2  -5  16        125.38        126.51         7.35 o
  -1  -5  16          9.21          2.94         2.14 o
   0  -5  16         54.43         55.37         4.80 o
   1  -5  16        959.51        937.10        18.33 o
   2  -5  16         94.53         77.34         5.95 o
   3  -5  16         40.76         34.79         7.07 o
   4  -5  16          4.37          3.63         4.80 o
   5  -5  16          0.02          1.88         4.53 o
   6  -5  16          0.49         11.82         7.11 o
   7  -5  16         19.53         15.75         8.61 o
   8  -5  16          2.29         -5.70         6.19 o
  -8  -4  16         12.19          9.34         3.63 o
  -7  -4  16          0.01         -3.27         3.27 o
  -6  -4  16         29.55         25.90         6.77 o
  -5  -4  16          6.16          2.75         1.62 o
  -4  -4  16        249.97        208.82         7.52 o
  -3  -4  16        274.11        263.72        12.91 o
  -2  -4  16         88.16         91.98         9.08 o
  -1  -4  16       1329.48       1282.60        35.43 o
   0  -4  16         11.91         11.34         2.62 o
   1  -4  16        221.81        184.74         9.20 o
   2  -4  16         23.60         12.92         4.87 o
   3  -4  16        187.43        169.34        16.48 o
   4  -4  16        111.04        123.27        14.83 o
   5  -4  16        191.78        226.52        21.49 o
   6  -4  16        261.97        309.79        26.53 o
   7  -4  16          0.00         -2.01         3.60 o
   8  -4  16         10.77         12.00         6.44 o
   9  -4  16          0.13         -7.06         7.06 o
  -8  -3  16         35.47         29.02         5.42 o
  -7  -3  16         94.29         83.70         6.74 o
  -6  -3  16          0.08         -2.28         2.28 o
  -5  -3  16          2.69          4.67         1.69 o
  -4  -3  16        119.45        122.36         5.67 o
  -3  -3  16         57.08         52.90         3.45 o
  -2  -3  16        824.76        747.97        27.02 o
  -1  -3  16       1187.26       1068.81        16.35 o
   0  -3  16        172.62        168.09        14.16 o
   1  -3  16         53.05         53.03         8.49 o
   2  -3  16        208.06        184.95        15.81 o
   3  -3  16         65.15         63.93        10.90 o
   4  -3  16          5.20          2.52         2.11 o
   5  -3  16         20.60         27.76         8.73 o
   6  -3  16          0.46          2.74         2.45 o
   7  -3  16          1.78          4.16         2.28 o
   8  -3  16         30.02         36.35         5.57 o
   9  -3  16         10.02          8.85         6.47 o
  -9  -2  16          8.87          1.26         4.10 o
  -8  -2  16          5.26          7.82         2.64 o
  -7  -2  16          0.05         -0.94         1.94 o
  -6  -2  16          9.03         12.67         3.46 o
  -5  -2  16        797.79        793.83        15.18 o
  -4  -2  16        610.14        560.30        13.27 o
  -3  -2  16       1425.43       1338.92        18.81 o
  -2  -2  16        588.25        536.20        22.00 o
  -1  -2  16       2238.14       2070.46        48.10 o
   0  -2  16        441.59        400.25        11.39 o
   1  -2  16         64.51         58.58         5.05 o
   2  -2  16         28.75         35.32         4.33 o
   3  -2  16          8.30          7.69         1.81 o
   4  -2  16        284.14        272.49         9.76 o
   5  -2  16          7.47          8.10         2.74 o
   6  -2  16          1.94          1.32         2.03 o
   7  -2  16         14.94         15.42         2.87 o
   8  -2  16          8.54          7.20         2.76 o
   9  -2  16          5.47          8.10         6.29 o
  -9  -1  16         62.19         64.61         9.24 o
  -8  -1  16          0.75          3.11         2.87 o
  -7  -1  16         38.64         45.17         4.24 o
  -6  -1  16         30.10         35.05         3.71 o
  -5  -1  16          1.35         -0.01         1.60 o
  -4  -1  16         43.58         52.00         5.71 o
  -3  -1  16        181.87        170.21        13.94 o
  -2  -1  16       1092.79        991.09        32.89 o
  -1  -1  16        219.30        213.76        15.10 o
   0  -1  16        474.88        405.51        11.75 o
   1  -1  16        164.46        146.63        10.24 o
   2  -1  16        604.68        602.02        13.76 o
   3  -1  16         12.02         17.70         2.62 o
   4  -1  16         86.66         88.66         5.59 o
   5  -1  16          4.19          8.86         2.22 o
   6  -1  16         13.18         14.56         2.79 o
   7  -1  16          8.33          5.09         2.26 o
   8  -1  16         12.75         13.97         4.54 o
 -10   0  16          0.01         -3.86         4.62 o
  -9   0  16         10.05         12.85         6.41 o
  -8   0  16         10.17         13.28         4.68 o
  -7   0  16        141.60        155.84         8.84 o
  -6   0  16         18.05         17.95         3.49 o
  -5   0  16         55.82         55.53         7.20 o
  -4   0  16         12.98         16.36         5.24 o
  -3   0  16        265.74        274.35        18.28 o
  -2   0  16        830.88        792.08        30.03 o
  -1   0  16        298.40        260.51        10.81 o
   0   0  16         57.22         44.71         3.19 o
   1   0  16        223.66        198.93        14.89 o
   2   0  16         61.40         46.02         5.03 o
   3   0  16        111.74         88.96         7.19 o
   4   0  16         26.85         20.20         3.81 o
   5   0  16        107.56        114.71         5.73 o
   6   0  16          7.51          2.93         1.93 o
   7   0  16         94.39        103.83         7.82 o
   8   0  16          2.65          3.97         3.67 o
 -10   1  16          0.06         -5.58         5.58 o
  -9   1  16         65.65         64.88         8.57 o
  -8   1  16         18.10         16.42         4.94 o
  -7   1  16         59.56         54.08         9.31 o
  -6   1  16        140.53        157.67        14.88 o
  -5   1  16         33.95         29.03         6.76 o
  -4   1  16        117.83        121.62         5.88 o
  -3   1  16        130.35        125.87         6.67 o
  -2   1  16        156.57        147.26        13.23 o
  -1   1  16          5.69         10.79         4.90 o
   0   1  16         55.85         50.51         8.48 o
   1   1  16         80.08         89.27        10.06 o
   2   1  16         22.92         18.34         5.78 o
   3   1  16         63.18         71.56         9.43 o
   4   1  16          4.34          0.50         2.30 o
   5   1  16         19.89         17.78         2.86 o
   6   1  16         20.42         21.30         4.99 o
   7   1  16          4.50          3.84         2.60 o
   8   1  16          6.12         -4.17         4.55 o
  -9   2  16          1.09          1.62         3.96 o
  -8   2  16         42.83         39.37         8.51 o
  -7   2  16         19.32         14.93         5.82 o
  -6   2  16         68.37         72.83        10.92 o
  -5   2  16          0.06          4.99         5.42 o
  -4   2  16        178.21        195.74         8.90 o
  -3   2  16         40.62         35.84         5.12 o
  -2   2  16        117.87        114.93         7.22 o
  -1   2  16        476.42        491.55        15.70 o
   0   2  16         45.03         37.46         6.70 o
   1   2  16        446.74        399.67        22.12 o
   2   2  16          5.63         -1.20         3.07 o
   3   2  16         23.95         21.31         5.75 o
   4   2  16        101.10         99.88         8.74 o
   5   2  16         18.44         13.43         6.31 o
   6   2  16         37.01         33.45         8.93 o
   7   2  16         25.50         27.71         8.20 o
   8   2  16         38.18         40.40         9.04 o
  -9   3  16          5.90         10.36         6.08 o
  -8   3  16          1.68          1.85         3.66 o
  -7   3  16          0.58         12.68         6.49 o
  -6   3  16         13.25         14.90         6.02 o
  -5   3  16         90.76         97.23         9.80 o
  -4   3  16          9.11          5.11         2.12 o
  -3   3  16         56.44         48.08         4.86 o
  -2   3  16          0.40         -2.37         2.37 o
  -1   3  16        331.47        324.67        13.01 o
   0   3  16         13.96         10.49         6.11 o
   1   3  16         70.65         56.30         8.87 o
   2   3  16          1.95          1.90         3.47 o
   3   3  16          3.16          0.27         3.59 o
   4   3  16         47.35         41.03         5.88 o
   5   3  16          7.58          2.81         4.17 o
   6   3  16         19.55         17.08         7.25 o
   7   3  16          7.14          8.41         7.14 o
  -9   4  16          3.62          5.30         4.51 o
  -8   4  16          7.54          6.47         5.25 o
  -7   4  16         15.01         19.88         7.51 o
  -6   4  16         39.44         38.55         8.67 o
  -5   4  16        119.72        112.67         8.18 o
  -4   4  16          4.43          1.09         5.77 o
  -3   4  16         72.38         67.33         6.26 o
  -2   4  16         23.26         22.37         3.97 o
  -1   4  16        135.97        129.70         8.62 o
   0   4  16         38.78         34.38         4.98 o
   1   4  16          4.68          8.92         4.45 o
   2   4  16        212.23        220.07        12.41 o
   3   4  16        206.07        212.65        12.63 o
   4   4  16         53.23         69.38        12.13 o
   5   4  16        118.02        105.02        15.34 o
   6   4  16         40.94         52.87        12.18 o
  -9   5  16         22.21         14.62         7.74 o
  -8   5  16          2.59          2.25         4.58 o
  -7   5  16         39.79         34.92         9.25 o
  -6   5  16          7.78         15.75         5.35 o
  -5   5  16          0.63          5.08         3.55 o
  -4   5  16        232.39        234.99        12.59 o
  -3   5  16         89.31         99.13         8.50 o
  -2   5  16          0.12          1.54         2.66 o
  -1   5  16         94.68         89.43         7.81 o
   0   5  16         59.31         57.20         6.42 o
   1   5  16          1.68         -1.35         1.99 o
   2   5  16        273.85        282.63        14.41 o
   3   5  16          5.12          4.26         4.75 o
   4   5  16          6.64         12.05         6.48 o
   5   5  16          1.26          6.62         7.76 o
   6   5  16          8.59         13.80         6.56 o
  -8   6  16          4.13          2.70         5.12 o
  -7   6  16         49.87         47.55        11.53 o
  -6   6  16         48.76         56.70         7.17 o
  -5   6  16        368.26        352.13        16.82 o
  -4   6  16        140.19        137.85        10.32 o
  -3   6  16        182.05        194.15        12.13 o
  -2   6  16        160.14        150.83        10.51 o
  -1   6  16         20.71         18.37         4.39 o
   0   6  16          6.90          5.69         3.29 o
   1   6  16         30.04         25.21         6.27 o
   2   6  16        159.07        161.25        11.18 o
   3   6  16         38.65         31.46         8.31 o
   4   6  16         85.83         94.39        14.64 o
   5   6  16         67.37         62.44        12.70 o
  -7   7  16         45.57         40.77        11.07 o
  -6   7  16          3.03          7.88         4.40 o
  -5   7  16        143.05        128.88        13.59 o
  -4   7  16         29.62         24.73         4.98 o
  -3   7  16        140.49        126.88        10.28 o
  -2   7  16        117.70        101.97         9.24 o
  -1   7  16         52.70         54.03         5.29 o
   0   7  16          0.18         -2.00         2.00 o
   1   7  16        150.94        147.66         9.15 o
   2   7  16         10.19          8.35         5.16 o
   3   7  16         15.31         11.03         7.08 o
   4   7  16          8.19          5.16         5.10 o
  -6   8  16         13.56         24.60         6.04 o
  -5   8  16         43.33         46.79         8.97 o
  -4   8  16          4.41          4.71         3.76 o
  -3   8  16         15.03         15.30         4.20 o
  -2   8  16         80.46         88.15         8.98 o
  -1   8  16          6.86          8.18         3.66 o
   0   8  16         27.35         34.39         5.84 o
   1   8  16        108.82        110.08        10.26 o
   2   8  16         21.91         19.29         5.58 o
   3   8  16          9.61          9.64         5.85 o
  -6   9  16         30.54         40.99         9.66 o
  -5   9  16         78.34         74.89        12.20 o
  -4   9  16          2.81          4.67         3.01 o
  -3   9  16          0.32         -2.84         2.84 o
  -2   9  16         10.87         10.86         3.95 o
  -1   9  16         25.95         24.17         5.16 o
   0   9  16          3.30          7.73         6.26 o
   1   9  16         26.67         32.04         9.00 o
  -3  10  16         30.68         34.33         6.50 o
  -2  10  16         10.24          7.22         4.92 o
  -1 -11  17        219.01        218.19        22.26 o
   0 -11  17        203.67        241.82        23.12 o
   1 -11  17          0.51          4.56         4.93 o
   2 -11  17          8.76          4.12         5.00 o
   3 -11  17          9.21          7.86         5.43 o
  -3 -10  17        128.28        128.68        17.30 o
  -2 -10  17          5.49         12.32         4.94 o
  -1 -10  17         75.59         72.91        13.01 o
   0 -10  17        102.31         99.19        14.54 o
   1 -10  17         10.57          7.83         3.76 o
   2 -10  17         18.12         20.69         5.10 o
   3 -10  17          0.28          3.49         6.30 o
   4 -10  17          0.45          1.86         4.69 o
   5 -10  17          1.79         -2.65         5.89 o
  -4  -9  17         41.80         49.76         8.21 o
  -3  -9  17         18.33         16.60        12.16 o
  -2  -9  17          3.78          4.73         2.92 o
  -1  -9  17          0.55          0.93         2.52 o
   0  -9  17         34.76         38.55         6.12 o
   1  -9  17         25.04         23.80         4.91 o
   2  -9  17          0.04         -0.91         3.88 o
   3  -9  17         11.88          6.86         3.08 o
   4  -9  17          1.89         -6.04         6.04 o
   5  -9  17         16.59         15.90         7.51 o
  -5  -8  17          2.49          4.49         3.40 o
  -4  -8  17         11.99          6.89         4.60 o
  -3  -8  17          6.70         14.83         6.37 o
  -2  -8  17          8.52          4.07         4.44 o
  -1  -8  17         38.75         38.37         4.67 o
   0  -8  17         26.37         29.08         4.17 o
   1  -8  17         19.46         17.59         4.14 o
   2  -8  17         62.35         53.68         7.10 o
   3  -8  17         62.40         62.08        11.46 o
   4  -8  17         11.70          5.66         5.33 o
   5  -8  17         24.26         49.99        12.28 o
   6  -8  17         15.91         27.04         9.83 o
  -6  -7  17         41.50         35.64         8.77 o
  -5  -7  17          8.58          8.62         5.62 o
  -4  -7  17          1.35         -0.42         3.52 o
  -3  -7  17         48.04         41.28         5.92 o
  -2  -7  17         70.78         66.77         7.62 o
  -1  -7  17        131.45        148.22        10.92 o
   0  -7  17         47.03         50.88         9.52 o
   1  -7  17         75.30         74.64         7.62 o
   2  -7  17          4.37          9.59         3.29 o
   3  -7  17          3.58         -3.48         5.15 o
   4  -7  17          0.66          8.57         7.61 o
   5  -7  17          4.76         11.40         7.71 o
   6  -7  17         20.81         15.92         9.17 o
   7  -7  17          2.73         -3.11         6.86 o
  -7  -6  17          2.23         -0.72         4.04 o
  -6  -6  17          6.00          0.19         4.52 o
  -5  -6  17         59.55         67.67        11.80 o
  -4  -6  17          4.76          2.45         2.81 o
  -3  -6  17        147.79        146.24         8.62 o
  -2  -6  17         29.89         24.31         3.77 o
  -1  -6  17         31.57         35.62         4.19 o
   0  -6  17         14.99         14.56         3.03 o
   1  -6  17          5.63          7.45         3.35 o
   2  -6  17          8.23          1.44         4.55 o
   3  -6  17          5.33          3.05         4.97 o
   4  -6  17         30.83         31.03         8.33 o
   5  -6  17         25.47         19.52         7.83 o
   6  -6  17         47.10         55.02        12.79 o
   7  -6  17         76.97        104.00        17.75 o
  -8  -5  17          2.08          1.71         3.24 o
  -7  -5  17          5.28          5.37         3.60 o
  -6  -5  17         12.23          7.80         7.26 o
  -5  -5  17         25.38         22.76         6.06 o
  -4  -5  17          0.02          1.00         2.77 o
  -3  -5  17         37.67         29.06         3.85 o
  -2  -5  17          9.57         10.82         2.78 o
  -1  -5  17         48.21         47.83         4.67 o
   0  -5  17        260.58        270.15        10.35 o
   1  -5  17          6.87          7.68         2.20 o
   2  -5  17         89.46         95.72        12.64 o
   3  -5  17          4.56          2.89        11.62 o
   4  -5  17         87.13         96.77        14.32 o
   5  -5  17          0.62         15.51         8.33 o
   6  -5  17          2.08         -4.11         6.20 o
   7  -5  17          0.86          8.33         8.00 o
   8  -5  17          0.14         13.55         8.10 o
  -8  -4  17          5.14          2.00         6.48 o
  -7  -4  17         27.63         17.80         4.32 o
  -6  -4  17         12.51         13.09         4.20 o
  -5  -4  17          8.50          5.39         1.85 o
  -4  -4  17         69.91         67.18         5.56 o
  -3  -4  17          3.22          2.60         1.90 o
  -2  -4  17         54.48         52.18         4.72 o
  -1  -4  17          1.56          2.88         1.98 o
   0  -4  17        507.04        505.67        13.61 o
   1  -4  17         48.15         33.62         3.89 o
   2  -4  17          5.76          0.93         2.24 o
   3  -4  17          0.83          6.73         5.25 o
   4  -4  17         53.12         48.48         6.85 o
   5  -4  17         58.30         84.25        14.35 o
   6  -4  17         24.94         37.91        10.60 o
   7  -4  17          5.71         11.46         4.14 o
   8  -4  17          8.22          6.96         3.77 o
  -8  -3  17          0.06          3.01         4.95 o
  -7  -3  17         26.59         29.24         5.67 o
  -6  -3  17         62.58         62.04         7.33 o
  -5  -3  17         74.51         69.09         5.87 o
  -4  -3  17        427.70        399.54        13.19 o
  -3  -3  17        930.15        893.17        19.11 o
  -2  -3  17        189.25        180.61        10.32 o
  -1  -3  17       1475.19       1218.48        52.98 o
   0  -3  17        413.14        390.00        11.71 o
   1  -3  17          0.79         -0.91         3.64 o
   2  -3  17        354.78        316.22        20.54 o
   3  -3  17          3.43          1.93         4.40 o
   4  -3  17        147.27        153.96        11.71 o
   5  -3  17          4.68          4.48         5.03 o
   6  -3  17         30.28         27.45         4.56 o
   7  -3  17         29.58         29.89         5.60 o
   8  -3  17          3.73          5.84         4.54 o
  -8  -2  17         11.79         15.73         5.54 o
  -7  -2  17         38.19         44.81         6.27 o
  -6  -2  17        338.11        325.71        10.52 o
  -5  -2  17        201.23        211.89         7.99 o
  -4  -2  17        368.70        356.00        10.66 o
  -3  -2  17        721.31        692.27        20.10 o
  -2  -2  17        370.34        354.37        15.17 o
  -1  -2  17        261.79        221.33        15.95 o
   0  -2  17        130.15        107.68         8.56 o
   1  -2  17        489.56        458.93        13.95 o
   2  -2  17         18.64         14.87         3.27 o
   3  -2  17        509.55        485.71        16.72 o
   4  -2  17        205.24        179.20        11.18 o
   5  -2  17         16.68         11.69         2.90 o
   6  -2  17          8.11          2.80         2.99 o
   7  -2  17          6.67          3.99         3.22 o
   8  -2  17          4.84          5.01         3.06 o
  -9  -1  17          3.25          5.59         5.52 o
  -8  -1  17         58.78         53.74         7.88 o
  -7  -1  17          3.10         14.73         3.05 o
  -6  -1  17        213.50        230.53         9.90 o
  -5  -1  17         12.93         14.72         2.93 o
  -4  -1  17        288.63        274.74        12.89 o
  -3  -1  17         84.59         87.61        10.38 o
  -2  -1  17         20.01         24.18         6.93 o
  -1  -1  17        477.19        391.30        21.00 o
   0  -1  17          0.34          0.63         3.32 o
   1  -1  17         25.82         17.92         3.02 o
   2  -1  17          4.93          3.93         1.31 o
   3  -1  17         61.80         45.24         3.82 o
   4  -1  17         12.26         13.76         2.51 o
   5  -1  17         53.93         54.20         4.41 o
   6  -1  17         57.26         60.65         5.34 o
   7  -1  17          2.40          2.92         3.79 o
   8  -1  17          2.17          4.76         5.08 o
  -9   0  17          4.76          8.96         5.82 o
  -8   0  17         20.02         30.97         5.85 o
  -7   0  17        159.62        164.07        11.02 o
  -6   0  17         52.55         51.52         6.72 o
  -5   0  17        479.74        506.30        26.80 o
  -4   0  17         33.42         30.26         7.02 o
  -3   0  17        722.69        785.66        31.97 o
  -2   0  17        244.83        239.83        17.44 o
  -1   0  17         60.28         45.93         7.85 o
   0   0  17        117.78        113.56        11.55 o
   1   0  17        374.81        386.80        21.33 o
   2   0  17        256.55        221.74        10.61 o
   3   0  17          5.29          8.06         2.50 o
   4   0  17         14.60         11.91         3.27 o
   5   0  17         28.43         37.65         3.56 o
   6   0  17         55.57         57.14         5.00 o
   7   0  17         17.40         24.52         5.31 o
   8   0  17          2.54         -2.34         5.65 o
  -9   1  17          0.06          9.94         6.72 o
  -8   1  17         71.59         74.64         8.36 o
  -7   1  17          0.34         -0.76         3.79 o
  -6   1  17         85.39         92.02        11.70 o
  -5   1  17         15.12         16.28         4.61 o
  -4   1  17        370.38        372.49        22.19 o
  -3   1  17          0.16          0.58         4.06 o
  -2   1  17         60.83         68.71         9.78 o
  -1   1  17        268.89        259.97        18.28 o
   0   1  17        486.61        487.93        24.09 o
   1   1  17        651.53        573.21        26.13 o
   2   1  17        280.50        244.41        17.63 o
   3   1  17          1.78          1.01         3.22 o
   4   1  17        220.25        212.59        20.50 o
   5   1  17          0.38          3.25         2.19 o
   6   1  17         86.69         81.45         6.92 o
   7   1  17          4.34          2.65         2.41 o
  -9   2  17         24.28         26.88         8.81 o
  -8   2  17          3.88         11.58         5.83 o
  -7   2  17          7.29         12.94         6.23 o
  -6   2  17         10.48          5.07         4.50 o
  -5   2  17        425.43        463.66        26.09 o
  -4   2  17        287.24        288.47        12.02 o
  -3   2  17          4.42          1.60         2.40 o
  -2   2  17         52.44         44.16         4.78 o
  -1   2  17         18.57         10.92         5.64 o
   0   2  17         16.24         15.04         5.28 o
   1   2  17          3.76          4.51         3.43 o
   2   2  17          4.91          1.33         3.66 o
   3   2  17        184.74        206.94        16.64 o
   4   2  17         99.34        101.66         9.00 o
   5   2  17         79.58         76.03        12.75 o
   6   2  17         53.30         49.18        10.86 o
   7   2  17         19.01         13.47         8.27 o
  -9   3  17         43.87         60.79        11.83 o
  -8   3  17          3.18         12.62         6.19 o
  -7   3  17          1.49          8.07         4.97 o
  -6   3  17         21.19         19.36         5.98 o
  -5   3  17         73.41         64.86        10.87 o
  -4   3  17          1.30         -0.10         3.04 o
  -3   3  17         34.26         30.18         4.03 o
  -2   3  17         19.58         18.39         3.48 o
  -1   3  17         23.80         22.13         3.84 o
   0   3  17         23.40         30.54         7.15 o
   1   3  17          2.13          1.56         3.39 o
   2   3  17         33.51         25.19         6.07 o
   3   3  17         45.65         50.47         6.41 o
   4   3  17         21.55         21.82         4.63 o
   5   3  17         18.72         33.70         9.02 o
   6   3  17          5.81          8.93         5.74 o
  -9   4  17         10.38         17.08         6.95 o
  -8   4  17          9.63         10.27         6.13 o
  -7   4  17          0.56         11.02         5.48 o
  -6   4  17         13.49          3.29         3.75 o
  -5   4  17          0.04          1.25         2.04 o
  -4   4  17          3.90          4.96         2.49 o
  -3   4  17         26.85         27.43         4.73 o
  -2   4  17         32.22         22.01         3.45 o
  -1   4  17         52.55         49.83         5.49 o
   0   4  17        100.21        105.47         8.64 o
   1   4  17          6.34         10.76         4.55 o
   2   4  17         95.46        100.37        11.89 o
   3   4  17        112.85        119.97         9.83 o
   4   4  17        106.39        126.22        16.12 o
   5   4  17         74.10         76.29        13.35 o
   6   4  17         28.24         37.93        10.07 o
  -8   5  17         11.93         19.70         7.58 o
  -7   5  17          0.15          9.75         6.41 o
  -6   5  17         39.17         46.06        10.32 o
  -5   5  17          9.63         12.59         3.49 o
  -4   5  17        139.46        139.52        10.61 o
  -3   5  17         11.27         12.56         3.50 o
  -2   5  17         14.25          6.40         3.86 o
  -1   5  17          0.81         -3.40         3.62 o
   0   5  17         29.76         26.95         4.43 o
   1   5  17          3.24          1.58         2.22 o
   2   5  17          1.06         -3.29         3.29 o
   3   5  17          3.34         -3.39         5.04 o
   4   5  17          0.02          0.86         4.45 o
   5   5  17         29.31         32.71         9.16 o
  -8   6  17         57.36         56.68        11.89 o
  -7   6  17         29.52         48.37        11.00 o
  -6   6  17         35.89         42.92        10.29 o
  -5   6  17         18.82         23.01         5.18 o
  -4   6  17         15.06         22.83         4.47 o
  -3   6  17          6.29          3.57         7.88 o
  -2   6  17          8.34          6.11         3.03 o
  -1   6  17        134.69        139.25        10.24 o
   0   6  17         37.95         34.92         4.31 o
   1   6  17        282.76        289.31        20.49 o
   2   6  17         19.92         18.65         4.54 o
   3   6  17        135.49        117.86        15.54 o
   4   6  17         45.74         41.38        10.47 o
   5   6  17          0.01          5.80         4.69 o
  -7   7  17          1.14          8.68         6.82 o
  -6   7  17        108.72        109.66        10.86 o
  -5   7  17         90.12         89.47         9.24 o
  -4   7  17         19.72         12.10         4.19 o
  -3   7  17         40.15         38.91         6.02 o
  -2   7  17          8.37         10.96         3.45 o
  -1   7  17         44.00         45.92         5.11 o
   0   7  17         44.34         45.02         5.31 o
   1   7  17          3.72          2.88         2.65 o
   2   7  17          7.89          8.94         5.55 o
   3   7  17          6.42          8.32         6.00 o
   4   7  17          2.76          5.15         6.27 o
  -6   8  17          3.16          4.72         3.40 o
  -5   8  17        147.30        138.14        12.05 o
  -4   8  17          1.86          8.37         4.01 o
  -3   8  17          0.60          1.93         2.93 o
  -2   8  17         84.60         82.39         8.89 o
  -1   8  17         18.59          9.39         3.75 o
   0   8  17        122.83        131.55        11.05 o
   1   8  17          1.72         -1.87         3.59 o
   2   8  17         53.33         43.43         9.65 o
   3   8  17          4.17         -1.07         4.52 o
  -6   9  17         43.60         51.36        10.79 o
  -5   9  17          0.10          3.31         4.28 o
  -4   9  17         24.86         21.77         5.40 o
  -3   9  17          0.62          1.35         2.71 o
  -2   9  17          2.53          2.42         2.93 o
  -1   9  17         12.70         15.60         4.60 o
   0   9  17          2.19          6.36         5.86 o
  -3  10  17          0.23          0.83         3.88 o
  -2  10  17         32.78         22.49         7.28 o
   0 -11  18          4.47          9.94         7.17 o
   1 -11  18         20.48         19.85         7.33 o
   2 -11  18          0.02         19.63         8.65 o
   3 -11  18          8.57          8.09         6.34 o
  -3 -10  18          6.64          9.26         7.55 o
  -2 -10  18         68.30         64.76         8.82 o
  -1 -10  18         38.24         42.09        10.11 o
   0 -10  18          5.46          8.21         6.09 o
   1 -10  18         16.60         19.14         4.86 o
   2 -10  18         27.41         26.45         5.55 o
   3 -10  18          6.39         -4.59         5.82 o
   4 -10  18          0.86          8.16         7.79 o
  -4  -9  18         20.64         18.61         8.55 o
  -3  -9  18        206.96        219.65        15.30 o
  -2  -9  18        148.48        159.88        13.27 o
  -1  -9  18         88.96         77.13         7.88 o
   0  -9  18          0.78          1.66         2.80 o
   1  -9  18          1.83          0.36         5.34 o
   2  -9  18         12.02         20.77         4.75 o
   3  -9  18          2.36         -6.21         6.21 o
   4  -9  18         23.82         25.34         9.34 o
   5  -9  18          8.55         11.39         8.38 o
  -5  -8  18         61.10         50.13        10.33 o
  -4  -8  18         47.59         46.36        10.04 o
  -3  -8  18         10.17         23.55         7.58 o
  -2  -8  18         30.52         31.62         8.75 o
  -1  -8  18        106.81        111.65        14.49 o
   0  -8  18         41.99         37.30         4.37 o
   1  -8  18         15.39         11.06         3.83 o
   2  -8  18          9.96         10.01         3.64 o
   3  -8  18         12.45         14.57         6.89 o
   4  -8  18          1.58          1.64         5.03 o
   5  -8  18          1.53          6.84         6.68 o
   6  -8  18         15.43         11.69         7.93 o
  -6  -7  18          1.85         -1.94         4.75 o
  -5  -7  18          7.52          2.80         4.25 o
  -4  -7  18         68.63         65.74        11.47 o
  -3  -7  18         87.81         85.34         8.80 o
  -2  -7  18        118.74        128.53        10.69 o
  -1  -7  18          1.04          2.85         2.93 o
   0  -7  18          2.93          0.95         3.66 o
   1  -7  18         10.87          9.64         3.25 o
   2  -7  18         46.11         48.02         6.31 o
   3  -7  18         35.65         41.58        10.02 o
   4  -7  18          3.56          9.25         6.15 o
   5  -7  18         64.00         86.86        15.38 o
   6  -7  18          3.97         17.84        10.41 o
   7  -7  18         24.90         31.09        11.06 o
  -7  -6  18         19.53         17.01         6.78 o
  -6  -6  18         11.63          9.13         6.15 o
  -5  -6  18         23.14         22.38         5.44 o
  -4  -6  18          1.92         -0.31         2.70 o
  -3  -6  18          2.33          1.13         2.68 o
  -2  -6  18        153.80        140.53         8.48 o
  -1  -6  18          8.03          6.89         2.22 o
   0  -6  18        200.57        186.92         9.27 o
   1  -6  18        101.37         92.60         8.00 o
   2  -6  18         47.35         45.14         6.71 o
   3  -6  18         99.10         92.69        13.34 o
   4  -6  18         39.89         53.80        11.87 o
   5  -6  18         11.14          8.92         6.49 o
   6  -6  18          3.24         12.77         8.12 o
   7  -6  18          2.31          8.91         7.61 o
  -8  -5  18         13.75         12.39         5.63 o
  -7  -5  18          0.15         -0.05         3.01 o
  -6  -5  18          4.35         -2.31         3.68 o
  -5  -5  18          2.53         -0.03         2.86 o
  -4  -5  18         12.16         11.17         2.83 o
  -3  -5  18        158.07        144.26         8.53 o
  -2  -5  18        114.11        116.06         7.32 o
  -1  -5  18         35.60         36.70         4.21 o
   0  -5  18        145.39        135.57        10.16 o
   1  -5  18          6.57          2.44         1.86 o
   2  -5  18         30.75         26.27         6.89 o
   3  -5  18         74.40         65.40         8.06 o
   4  -5  18          7.25          8.71         6.82 o
   5  -5  18         92.54        125.87        16.86 o
   6  -5  18         19.84         26.35         9.34 o
   7  -5  18         25.96         55.32        13.41 o
   8  -5  18         38.39         53.62        14.13 o
  -8  -4  18          8.28          4.68         4.23 o
  -7  -4  18          0.07          1.65         3.10 o
  -6  -4  18         65.66         61.96         7.58 o
  -5  -4  18         23.44         24.40         3.50 o
  -4  -4  18        119.23        105.13         7.07 o
  -3  -4  18        122.97        123.18         7.42 o
  -2  -4  18         17.77         18.16         3.15 o
  -1  -4  18         53.39         46.38         4.35 o
   0  -4  18         67.26         59.97         6.14 o
   1  -4  18        105.92        107.05         7.43 o
   2  -4  18         12.96         13.02         2.66 o
   3  -4  18         11.59         15.73         6.74 o
   4  -4  18         82.07        100.92        11.24 o
   5  -4  18         33.94         51.01        11.69 o
   6  -4  18          2.52         12.66         7.92 o
   7  -4  18         16.79         11.42        14.37 o
   8  -4  18          1.26         11.12         8.24 o
  -8  -3  18         14.23          8.58         5.28 o
  -7  -3  18          4.88          7.34         3.39 o
  -6  -3  18          8.31          6.35         3.24 o
  -5  -3  18         17.80         13.00         2.62 o
  -4  -3  18          7.33          7.35         2.49 o
  -3  -3  18          0.49          1.45         2.33 o
  -2  -3  18         35.82         38.60         5.17 o
  -1  -3  18         54.23         42.23         7.83 o
   0  -3  18        154.79        152.71         7.40 o
   1  -3  18        394.69        358.81        12.73 o
   2  -3  18         12.87         10.12         5.08 o
   3  -3  18         65.97         53.61         9.65 o
   4  -3  18          0.07          3.37         3.38 o
   5  -3  18          1.32         -1.22         2.66 o
   6  -3  18         15.66         11.12         3.78 o
   7  -3  18          0.51          1.20         2.68 o
   8  -3  18          4.99          4.60         4.27 o
  -8  -2  18          5.60         -2.75         4.04 o
  -7  -2  18          8.89          6.83         3.17 o
  -6  -2  18         25.39         29.42         4.12 o
  -5  -2  18          1.24          4.54         2.85 o
  -4  -2  18         37.00         38.61         6.77 o
  -3  -2  18         59.34         62.28         6.48 o
  -2  -2  18        159.34        182.40        15.39 o
  -1  -2  18          0.12          0.38         3.51 o
   0  -2  18        320.72        281.73        10.00 o
   1  -2  18        228.51        181.83         8.87 o
   2  -2  18         41.93         22.37         3.53 o
   3  -2  18         75.98         59.27         6.43 o
   4  -2  18          2.56          7.64         4.12 o
   5  -2  18          3.18          2.01         2.25 o
   6  -2  18         31.74         41.34         5.25 o
   7  -2  18         23.54         27.24         4.77 o
   8  -2  18          6.38          8.61         4.66 o
  -8  -1  18          5.14         13.30         7.11 o
  -7  -1  18        364.33        374.78        14.09 o
  -6  -1  18         41.83         36.48         5.68 o
  -5  -1  18        767.38        805.15        33.34 o
  -4  -1  18         90.05         81.69        10.63 o
  -3  -1  18        737.33        734.75        30.57 o
  -2  -1  18        109.28        104.94        11.60 o
  -1  -1  18        220.37        205.75        15.96 o
   0  -1  18        519.72        459.94        24.04 o
   1  -1  18        119.62         91.79         6.53 o
   2  -1  18        988.35        812.19        32.10 o
   3  -1  18         73.08         68.27         6.51 o
   4  -1  18        117.95         99.47        12.49 o
   5  -1  18          4.58          7.36         2.73 o
   6  -1  18          2.99          0.86         2.57 o
   7  -1  18          0.00         -0.47         2.83 o
   8  -1  18          0.10         16.09         8.25 o
  -9   0  18         19.64         13.73         8.16 o
  -8   0  18         42.84         35.77        10.21 o
  -7   0  18         36.08         37.79         5.48 o
  -6   0  18         28.95         43.60         8.82 o
  -5   0  18        236.95        244.79        19.37 o
  -4   0  18        526.53        561.81        28.47 o
  -3   0  18        200.96        195.71        16.29 o
  -2   0  18        155.36        157.69        14.30 o
  -1   0  18        119.20        104.49        11.45 o
   0   0  18        216.17        266.29        17.93 o
   1   0  18         65.25         68.04         9.97 o
   2   0  18         16.83          4.87         6.33 o
   3   0  18         63.40         52.96         5.84 o
   4   0  18          4.69          8.46         2.22 o
   5   0  18         62.53         72.13         5.75 o
   6   0  18          8.30          9.21         3.16 o
   7   0  18         58.07         66.95         8.48 o
  -9   1  18          2.50          6.68         7.55 o
  -8   1  18        146.72        165.44        16.85 o
  -7   1  18         11.60         23.11         7.65 o
  -6   1  18         66.41         84.72        11.86 o
  -5   1  18        227.68        243.43        19.02 o
  -4   1  18        373.37        383.51        23.76 o
  -3   1  18         30.48         36.66         7.73 o
  -2   1  18         11.50         17.88         5.79 o
  -1   1  18         40.73         38.18         7.39 o
   0   1  18         52.49         49.95         8.50 o
   1   1  18         42.61         29.26         7.06 o
   2   1  18          1.03          1.09         3.20 o
   3   1  18        318.11        307.06        20.91 o
   4   1  18          0.11         -3.60         3.60 o
   5   1  18        217.13        256.48        13.29 o
   6   1  18          0.06          3.68         6.59 o
   7   1  18         18.63         16.90         8.03 o
  -9   2  18          9.76         17.48         8.21 o
  -8   2  18          0.96         14.34         6.59 o
  -7   2  18         42.25         48.74         9.64 o
  -6   2  18         22.95         21.52         7.46 o
  -5   2  18         18.87         25.13         7.69 o
  -4   2  18          6.44         11.06         5.68 o
  -3   2  18          3.58          1.06         1.68 o
  -2   2  18        157.44        165.64         9.62 o
  -1   2  18         77.52         90.08        11.39 o
   0   2  18          5.57          0.18         3.76 o
   1   2  18         21.45         26.42         6.19 o
   2   2  18         87.98         82.53        11.15 o
   3   2  18         96.99         95.89        12.16 o
   4   2  18         24.36         22.73         5.24 o
   5   2  18          3.54          3.15         5.95 o
   6   2  18         21.17         22.47         7.71 o
   7   2  18          0.24          3.39         5.74 o
  -9   3  18          2.40         13.69         7.43 o
  -8   3  18         38.78         35.39         8.83 o
  -7   3  18          0.26          6.55         5.16 o
  -6   3  18          8.90         12.99         5.89 o
  -5   3  18         14.23         16.43         7.09 o
  -4   3  18          4.53          3.87         2.08 o
  -3   3  18        331.93        344.53        13.68 o
  -2   3  18          8.33         10.56         2.95 o
  -1   3  18        405.19        400.16        15.81 o
   0   3  18          0.49          1.76         3.98 o
   1   3  18        120.18        119.26        12.78 o
   2   3  18        253.66        250.20        18.55 o
   3   3  18          2.42          1.78         2.74 o
   4   3  18         85.32         92.28         8.92 o
   5   3  18         20.07         22.51         7.96 o
   6   3  18         29.01         35.84        10.46 o
  -9   4  18         11.64         24.03         7.96 o
  -8   4  18          4.69          2.14         5.61 o
  -7   4  18        109.73        126.56        15.74 o
  -6   4  18         14.15         19.44         7.05 o
  -5   4  18          1.23         -2.69         5.17 o
  -4   4  18          8.53          7.18         2.96 o
  -3   4  18          2.91          0.24         4.36 o
  -2   4  18         63.59         53.65         5.80 o
  -1   4  18         56.55         56.78         6.21 o
   0   4  18          1.26          1.06         2.58 o
   1   4  18         28.32         31.48         7.06 o
   2   4  18        173.24        180.06        16.66 o
   3   4  18          0.44          3.41         2.89 o
   4   4  18        156.93        167.24        19.09 o
   5   4  18          9.43          9.81         7.19 o
  -8   5  18         78.63         75.03        13.93 o
  -7   5  18         47.33         43.58        10.50 o
  -6   5  18         10.54         21.63         7.59 o
  -5   5  18          4.18          3.30         2.26 o
  -4   5  18         17.91         18.83         4.12 o
  -3   5  18         70.81         57.81         6.40 o
  -2   5  18         12.39          6.05         2.53 o
  -1   5  18         53.72         45.59         5.71 o
   0   5  18          4.84          3.43         2.30 o
   1   5  18          0.02         -0.93         3.82 o
   2   5  18          1.53         -2.62         2.99 o
   3   5  18          5.62         11.39         6.68 o
   4   5  18          2.22         -4.86         6.72 o
   5   5  18          7.95          0.19         5.62 o
  -7   6  18          0.11          6.32         6.06 o
  -6   6  18          7.44          2.78         4.30 o
  -5   6  18         68.71         75.20         7.94 o
  -4   6  18         19.90         20.79         4.73 o
  -3   6  18         39.10         28.84         5.01 o
  -2   6  18         40.65         36.80         5.69 o
  -1   6  18         70.34         59.25         6.96 o
   0   6  18         14.74         16.76         3.37 o
   1   6  18         77.45         73.26         6.78 o
   2   6  18         36.04         37.98         9.37 o
   3   6  18         25.37         17.98         7.41 o
   4   6  18          7.32         10.25         6.88 o
  -6   7  18         11.66         10.08         7.08 o
  -5   7  18         62.69         78.23        10.16 o
  -4   7  18          4.09          4.32         2.66 o
  -3   7  18          0.12          1.90         3.48 o
  -2   7  18         25.17         23.48         4.51 o
  -1   7  18         20.94         13.89         3.13 o
   0   7  18        162.23        163.25         9.77 o
   1   7  18          6.33          4.44         2.64 o
   2   7  18         38.25         33.30         8.95 o
   3   7  18         29.42         24.56         7.68 o
  -5   8  18          0.06          3.39         3.64 o
  -4   8  18         66.32         57.28         7.87 o
  -3   8  18         56.83         60.21         7.70 o
  -2   8  18         87.60         82.75         8.98 o
  -1   8  18         89.84         93.17         9.36 o
   0   8  18          0.36          2.69         3.23 o
   1   8  18          7.79          8.61         4.83 o
   2   8  18          1.60          4.06         4.80 o
   3   8  18         13.96         15.47         7.11 o
  -5   9  18          1.31          3.03         3.36 o
  -4   9  18          0.17          3.77         2.72 o
  -3   9  18          0.62          0.46         3.01 o
  -2   9  18          1.77         -0.06         4.34 o
  -1   9  18          2.04          0.68         2.68 o
  -2  10  18         21.10         21.25         7.59 o
   1 -11  19          2.67         -4.77         4.77 o
   2 -11  19          1.14          4.74         5.24 o
  -3 -10  19        123.77        135.04        18.17 o
  -2 -10  19          6.54         10.58         6.35 o
  -1 -10  19          1.89          7.56         6.93 o
   0 -10  19          7.05          3.47         3.96 o
   1 -10  19         27.64         27.66         5.85 o
   2 -10  19         11.90          9.17         4.30 o
   3 -10  19         21.33         15.06         8.15 o
   4 -10  19         40.81         59.12        13.72 o
  -4  -9  19         14.53         17.86         8.11 o
  -3  -9  19          0.09          7.65         4.68 o
  -2  -9  19        102.16        102.57        10.50 o
  -1  -9  19         44.68         42.72         5.22 o
   0  -9  19         58.16         72.89         8.61 o
   1  -9  19         16.59          8.62         5.75 o
   2  -9  19          0.38          0.27         2.41 o
   3  -9  19         11.30          9.04         6.47 o
   4  -9  19          0.04          7.83         6.70 o
   5  -9  19          3.57          6.77         5.21 o
  -4  -8  19         48.07         57.65        12.09 o
  -3  -8  19          3.98         11.50         6.36 o
  -2  -8  19         54.28         55.44        10.44 o
  -1  -8  19          1.04          9.66         6.04 o
   0  -8  19         23.96         26.40         9.41 o
   1  -8  19         28.87         29.25         6.26 o
   2  -8  19         21.27         26.13         7.79 o
   3  -8  19        120.81        117.76        16.63 o
   4  -8  19         49.52         52.13        11.73 o
   5  -8  19          1.14          0.25         6.68 o
  -5  -7  19         55.26         54.01        10.40 o
  -4  -7  19        116.10        123.77        16.24 o
  -3  -7  19         30.13         33.36         7.27 o
  -2  -7  19          0.81         -2.59         3.22 o
  -1  -7  19         49.47         53.55         6.98 o
   0  -7  19          0.27         -1.36         2.81 o
   1  -7  19         29.40         34.10         8.06 o
   2  -7  19          0.07         -5.55         5.55 o
   3  -7  19          9.93          5.23         5.62 o
   4  -7  19         23.94         50.16        11.27 o
   5  -7  19          0.01         -2.73         5.22 o
   6  -7  19          0.71          0.94         5.68 o
  -6  -6  19          1.38         -5.28         5.28 o
  -5  -6  19          0.15          1.15         2.86 o
  -4  -6  19         42.91         39.83         5.05 o
  -3  -6  19        221.45        210.62        10.71 o
  -2  -6  19         38.85         45.15         6.12 o
  -1  -6  19        171.74        188.91         9.80 o
   0  -6  19          0.90          3.41         2.31 o
   1  -6  19         46.39         43.41         6.42 o
   2  -6  19         35.02         41.71        10.32 o
   3  -6  19         58.20         60.75        11.57 o
   4  -6  19        104.20        103.69        15.80 o
   5  -6  19          1.74         -0.69         5.46 o
   6  -6  19         27.16         46.73        12.08 o
   7  -6  19          9.79         17.14        10.21 o
  -7  -5  19         65.47         73.48         9.14 o
  -6  -5  19          8.04          2.54         4.31 o
  -5  -5  19         59.90         58.76         7.63 o
  -4  -5  19         25.19         28.13         4.25 o
  -3  -5  19         16.59          7.61         3.04 o
  -2  -5  19         24.53         29.38         4.13 o
  -1  -5  19         21.49         18.86         3.31 o
   0  -5  19        115.76        112.52         7.03 o
   1  -5  19         21.11         20.20         3.84 o
   2  -5  19        263.64        284.00        22.71 o
   3  -5  19         24.67         27.74         5.76 o
   4  -5  19         71.04         77.92        13.19 o
   5  -5  19          2.03          5.02         5.91 o
   6  -5  19          3.49         -5.29         6.60 o
   7  -5  19          1.67          2.30         6.01 o
  -8  -4  19          0.05          1.00         3.28 o
  -7  -4  19          1.55          5.51         3.77 o
  -6  -4  19         17.26         19.44         4.81 o
  -5  -4  19          4.25          2.63         2.01 o
  -4  -4  19         84.70         84.53         6.63 o
  -3  -4  19          4.54          2.13         1.94 o
  -2  -4  19        218.40        197.88         9.45 o
  -1  -4  19          7.96          8.37         2.39 o
   0  -4  19        119.29        116.47         8.33 o
   1  -4  19         74.91         79.55        11.31 o
   2  -4  19          4.19          3.64         4.52 o
   3  -4  19         26.65         25.88         8.25 o
   4  -4  19          4.77          4.30         3.48 o
   5  -4  19          0.60          5.29         6.83 o
   6  -4  19         30.73         36.73        10.32 o
   7  -4  19          8.03          8.25         3.57 o
   8  -4  19          0.10          3.47         5.52 o
  -8  -3  19          0.05          0.08         2.74 o
  -7  -3  19         15.93         14.44         7.05 o
  -6  -3  19          9.42          9.24         2.58 o
  -5  -3  19          2.01          0.82         2.30 o
  -4  -3  19         56.80         56.64         5.34 o
  -3  -3  19          4.85          4.17         2.13 o
  -2  -3  19        204.73        183.30        10.80 o
  -1  -3  19          0.49         -1.17         3.25 o
   0  -3  19         67.06         56.18         4.72 o
   1  -3  19        107.56         99.73         6.98 o
   2  -3  19         21.17         18.72         3.78 o
   3  -3  19        351.68        336.98        14.67 o
   4  -3  19          4.27          3.10         3.71 o
   5  -3  19        147.02        149.26        29.56 o
   6  -3  19         16.09         14.90         4.51 o
   7  -3  19          0.25         -0.70         2.52 o
   8  -3  19         11.08          9.48         8.59 o
  -8  -2  19         31.18         47.59        11.04 o
  -7  -2  19         54.14         53.30         7.24 o
  -6  -2  19         80.63         79.28         6.71 o
  -5  -2  19         10.81         11.81         5.80 o
  -4  -2  19          2.86          1.64         2.75 o
  -3  -2  19        132.90        144.50        14.08 o
  -2  -2  19          1.68          9.53         4.81 o
  -1  -2  19         15.50         13.96         3.84 o
   0  -2  19         13.31          9.79         3.72 o
   1  -2  19         50.66         61.03         5.37 o
   2  -2  19          0.00          0.71         2.28 o
   3  -2  19          0.25          0.74         4.06 o
   4  -2  19         16.91         14.73         3.61 o
   5  -2  19          1.93          4.69         2.68 o
   6  -2  19          0.42         -0.86         2.73 o
   7  -2  19         16.72         17.87         3.89 o
   8  -2  19         25.51         22.52         9.22 o
  -8  -1  19         35.17         29.63         9.87 o
  -7  -1  19          2.57         15.00         5.20 o
  -6  -1  19         17.05         18.19         5.84 o
  -5  -1  19          7.03         10.19         5.62 o
  -4  -1  19        140.29        140.74        14.29 o
  -3  -1  19        273.33        272.91        19.28 o
  -2  -1  19         68.63         60.37         9.20 o
  -1  -1  19        199.79        191.01        15.79 o
   0  -1  19        107.35         90.36        11.05 o
   1  -1  19        130.76         95.28         6.86 o
   2  -1  19          4.11          6.65         3.99 o
   3  -1  19          9.62          9.27         2.95 o
   4  -1  19         72.94         68.09         7.69 o
   5  -1  19         86.74        101.17         8.18 o
   6  -1  19         57.56         61.38         6.49 o
   7  -1  19         31.26         34.34         5.20 o
  -8   0  19         83.61         80.23        14.23 o
  -7   0  19          7.13         16.22         6.84 o
  -6   0  19         95.21        102.46        13.45 o
  -5   0  19          2.67          9.33         5.29 o
  -4   0  19          7.49         15.23         6.09 o
  -3   0  19        132.81        121.28        13.37 o
  -2   0  19        230.91        225.74        18.20 o
  -1   0  19         93.74         78.06        10.72 o
   0   0  19         56.57         25.64         6.22 o
   1   0  19         15.94         16.16         5.78 o
   2   0  19          2.08          7.44         4.73 o
   3   0  19         29.08         28.96         4.67 o
   4   0  19        199.42        201.37        13.56 o
   5   0  19          5.12         10.56         2.73 o
   6   0  19         11.37         16.63         4.00 o
   7   0  19         20.72         27.01         5.82 o
  -8   1  19          5.97          5.95         4.67 o
  -7   1  19        193.58        202.41        19.30 o
  -6   1  19         19.99         18.96         6.45 o
  -5   1  19         10.43         11.62         5.48 o
  -4   1  19         30.09         40.19         8.87 o
  -3   1  19        298.30        309.66        22.37 o
  -2   1  19        171.20        160.37        15.67 o
  -1   1  19        257.90        258.09        18.95 o
[truncated: 87,468 more chars]
